# Supplementary material for: A two-cohort study on the association between the gut microbiota and bone density, microarchitecture, and strength
Source: Front Endocrinol (Lausanne). 2023 Sep 21;14:1237727. doi: 10.3389/fendo.2023.1237727 (PMC10551180; doi:10.3389/fendo.2023.1237727)
Supplement: Supplementary file 2 [file DataSheet_2.xlsx]

## Sheet: S_Tab1_Genera_Bone_ALL_FHS
feature	metadata	value	coef	stderr	N	N.not.0	pval	qval
Blautia	t_Ct_Th	t_Ct_Th	-0.266	0.06	1227	1223	1.17e-05	0.000747
Blautia	t_CtBATA	t_CtBATA	-0.215	0.052	1227	1223	3.66e-05	0.00146
Romboutsia	t_Total_Area	t_Total_Area	0.536	0.143	1227	733	0.000179	0.00594
DTU089	t_Tb_Inn_vBMD	t_Tb_Inn_vBMD	-0.386	0.109	1227	547	0.000391	0.00924
Candidatus_Stoquefichus	t_Ct_vBMD	t_Ct_vBMD	-0.313	0.091	1227	268	0.000589	0.012
Akkermansia	r_Ct_Th	r_Ct_Th	-0.586	0.169	1227	837	0.000569	0.0145
DTU089	t_Tot_vBMD	t_Tot_vBMD	-0.381	0.116	1227	547	0.001	0.0187
Subdoligranulum	t_Ct_vBMD	t_Ct_vBMD	0.431	0.133	1227	1093	0.00119	0.0201
Blautia	t_Tot_vBMD	t_Tot_vBMD	-0.179	0.056	1227	1223	0.00128	0.0216
Romboutsia	r_Total_Area	r_Total_Area	0.62	0.184	1227	733	0.000782	0.0227
Lachnospiraceae_UCG.009	r_Tb_N	r_Tb_N	0.238	0.072	1227	149	0.000944	0.023
Akkermansia	r_CtBATA	r_CtBATA	-0.472	0.145	1227	837	0.00113	0.0235
Lachnospiraceae_ND3007_group	t_Ct_vBMD	t_Ct_vBMD	0.362	0.115	1227	902	0.00162	0.0243
Defluviitaleaceae_UCG.011	r_Total_Area	r_Total_Area	0.381	0.115	1227	388	0.000988	0.026
Marvinbryantia	r_Tb_N	r_Tb_N	-0.448	0.139	1227	752	0.00129	0.0271
Victivallis	t_Tb_N	t_Tb_N	0.294	0.096	1227	328	0.00212	0.0287
Akkermansia	r_Tot_vBMD	r_Tot_vBMD	-0.456	0.147	1227	837	0.00196	0.0295
Victivallis	t_Tb_Inn_vBMD	t_Tb_Inn_vBMD	0.3	0.097	1227	328	0.0021	0.03
DTU089	t_Tb_vBMD	t_Tb_vBMD	-0.341	0.111	1227	547	0.00214	0.0311
Ruminococcaceae_UCG.008	r_Total_Area	r_Total_Area	0.328	0.102	1227	153	0.00139	0.0315
DTU089	r_fail_load_FEA	r_fail_load_FEA	-0.543	0.172	1227	547	0.0016	0.039
Defluviitaleaceae_UCG.011	r_CtBATA	r_CtBATA	-0.239	0.08	1227	388	0.00274	0.0436
Flavonifractor	t_fail_load_FEA	t_fail_load_FEA	-0.368	0.122	1227	1143	0.0027	0.0457
Eggerthella	t_fail_load_FEA	t_fail_load_FEA	-0.432	0.144	1227	627	0.00283	0.0459
Turicibacter	t_fail_load_FEA	t_fail_load_FEA	0.496	0.166	1227	438	0.00285	0.0459
Bacteroides	t_Ct_vBMD	t_Ct_vBMD	-0.131	0.046	1227	1226	0.0043	0.0471
DTU089	r_Tb_Inn_vBMD	r_Tb_Inn_vBMD	-0.373	0.127	1227	547	0.00338	0.0492
Dorea	t_Total_Area	t_Total_Area	0.344	0.12	1227	1096	0.00423	0.0493
Adlercreutzia	t_Total_Area	t_Total_Area	0.378	0.132	1227	982	0.00422	0.0493
Marvinbryantia	r_Tb_vBMD	r_Tb_vBMD	-0.392	0.134	1227	752	0.00356	0.0513
Veillonella	r_Total_Area	r_Total_Area	0.5	0.166	1227	556	0.0027	0.0514
Herbinix	t_Ct_Th	t_Ct_Th	0.197	0.069	1227	268	0.00436	0.0515
Ruminococcaceae_UCG.014	t_Ct_Th	t_Ct_Th	0.543	0.192	1227	737	0.00483	0.0537
Erysipelotrichaceae_UCG.003	t_Ct_vBMD	t_Ct_vBMD	0.346	0.124	1227	880	0.00542	0.0568
Marvinbryantia	r_Tb_Inn_vBMD	r_Tb_Inn_vBMD	-0.381	0.133	1227	752	0.00425	0.0568
Defluviitaleaceae_UCG.011	t_Total_Area	t_Total_Area	0.255	0.091	1227	388	0.00521	0.0579
DTU089	t_fail_load_FEA	t_fail_load_FEA	-0.473	0.166	1227	547	0.00444	0.0593
Lachnospira	t_Ct_vBMD	t_Ct_vBMD	0.245	0.089	1227	1156	0.00591	0.0604
Lachnospiraceae_UCG.008	t_Tb_vBMD	t_Tb_vBMD	0.234	0.085	1227	278	0.00583	0.0627
Clostridium_sensu_stricto_1	t_fail_load_FEA	t_fail_load_FEA	0.497	0.176	1227	587	0.00485	0.0632
Peptococcus	r_Tb_N	r_Tb_N	-0.354	0.124	1227	425	0.00447	0.0654
Faecalitalea	t_fail_load_FEA	t_fail_load_FEA	-0.447	0.16	1227	478	0.00537	0.0664
Anaerostipes	t_CtBATA	t_CtBATA	-0.195	0.072	1227	1191	0.00703	0.0676
Lachnospiraceae_FCS020_group	t_Ct_vBMD	t_Ct_vBMD	0.305	0.114	1227	808	0.00742	0.0696
Lachnospiraceae_UCG.008	t_Tb_Inn_vBMD	t_Tb_Inn_vBMD	0.225	0.083	1227	278	0.00689	0.0704
Lachnoclostridium	t_CtBATA	t_CtBATA	-0.136	0.051	1227	1224	0.00761	0.0712
Victivallis	t_Tb_vBMD	t_Tb_vBMD	0.266	0.099	1227	328	0.00745	0.073
DTU089	r_Tb_vBMD	r_Tb_vBMD	-0.348	0.128	1227	547	0.00684	0.073
Ruminococcaceae_UCG.014	t_CtBATA	t_CtBATA	0.437	0.165	1227	737	0.00816	0.0742
Marvinbryantia	r_fail_load_FEA	r_fail_load_FEA	-0.517	0.18	1227	752	0.00411	0.0747
Defluviitaleaceae_UCG.011	r_Tot_vBMD	r_Tot_vBMD	-0.22	0.082	1227	388	0.00752	0.0764
Ruminococcaceae_UCG.004	t_Tot_vBMD	t_Tot_vBMD	-0.275	0.104	1227	938	0.00828	0.0792
Clostridium_sensu_stricto_1	r_CtBATA	r_CtBATA	-0.324	0.121	1227	587	0.00727	0.0798
Veillonella	r_Ct_vBMD	r_Ct_vBMD	-0.301	0.113	1227	556	0.00798	0.0799
Ruminiclostridium	r_Ct_vBMD	r_Ct_vBMD	0.232	0.088	1227	343	0.00819	0.0802
Bifidobacterium	t_fail_load_FEA	t_fail_load_FEA	0.566	0.21	1227	940	0.00723	0.0815
Coprococcus_1	r_Tb_N	r_Tb_N	-0.287	0.108	1227	712	0.00781	0.0829
Butyricicoccus	t_CtBATA	t_CtBATA	-0.154	0.059	1227	1200	0.00943	0.0831
Erysipelatoclostridium	t_fail_load_FEA	t_fail_load_FEA	-0.434	0.163	1227	836	0.00804	0.0869
Dorea	t_CtBATA	t_CtBATA	-0.258	0.1	1227	1096	0.0101	0.0876
Flavonifractor	t_Ct_vBMD	t_Ct_vBMD	-0.222	0.087	1227	1143	0.0105	0.0886
Roseburia	r_Tb_N	r_Tb_N	-0.277	0.106	1227	1183	0.00918	0.091
Turicibacter	t_Tb_Inn_vBMD	t_Tb_Inn_vBMD	0.278	0.109	1227	438	0.0108	0.0929
Turicibacter	t_Tb_vBMD	t_Tb_vBMD	0.284	0.111	1227	438	0.0108	0.0929
Coprococcus_1	t_Ct_vBMD	t_Ct_vBMD	0.239	0.095	1227	712	0.0117	0.0939
Eggerthella	t_Ct_Th	t_Ct_Th	-0.276	0.109	1227	627	0.0117	0.0985
Candidatus_Stoquefichus	t_CtBATA	t_CtBATA	-0.206	0.083	1227	268	0.0127	0.099
Ruminococcaceae_UCG.005	r_Tb_N	r_Tb_N	-0.426	0.167	1227	972	0.0109	0.104
Paraprevotella	t_Ct_Th	t_Ct_Th	0.382	0.154	1227	317	0.0132	0.105
Anaerostipes	t_Ct_Th	t_Ct_Th	-0.208	0.084	1227	1191	0.0133	0.106
Phascolarctobacterium	t_Ct_Th	t_Ct_Th	0.392	0.159	1227	857	0.014	0.107
Paraprevotella	t_Tb_Inn_vBMD	t_Tb_Inn_vBMD	0.326	0.133	1227	317	0.0141	0.11
CAG.352	t_Ct_vBMD	t_Ct_vBMD	0.285	0.117	1227	363	0.015	0.112
Ruminococcaceae_UCG.004	t_Tb_Inn_vBMD	t_Tb_Inn_vBMD	-0.239	0.098	1227	938	0.0148	0.113
Herbinix	t_fail_load_FEA	t_fail_load_FEA	0.228	0.091	1227	268	0.0124	0.114
Ruminococcaceae_UCG.004	t_Tb_vBMD	t_Tb_vBMD	-0.244	0.1	1227	938	0.0145	0.115
Collinsella	t_Total_Area	t_Total_Area	0.302	0.124	1227	963	0.0153	0.116
Turicibacter	t_Tb_N	t_Tb_N	0.257	0.107	1227	438	0.0162	0.117
Sutterella	r_Ct_vBMD	r_Ct_vBMD	-0.348	0.142	1227	612	0.0146	0.117
Ruminococcaceae_UCG.004	t_CtBATA	t_CtBATA	-0.231	0.097	1227	938	0.0172	0.119
Tyzzerella_3	t_Total_Area	t_Total_Area	0.311	0.129	1227	280	0.0159	0.12
DTU089	r_Ct_Th	r_Ct_Th	-0.328	0.133	1227	547	0.0138	0.121
Haemophilus	r_Total_Area	r_Total_Area	0.334	0.132	1227	450	0.0117	0.121
Clostridium_sensu_stricto_1	r_Total_Area	r_Total_Area	0.439	0.175	1227	587	0.0121	0.123
Coprococcus_1	t_fail_load_FEA	t_fail_load_FEA	0.325	0.133	1227	712	0.0146	0.124
Ruminococcaceae_UCG.003	t_fail_load_FEA	t_fail_load_FEA	0.514	0.211	1227	798	0.015	0.125
DTU089	r_Tot_vBMD	r_Tot_vBMD	-0.282	0.116	1227	547	0.0156	0.125
Clostridium_sensu_stricto_1	t_Tb_Inn_vBMD	t_Tb_Inn_vBMD	0.275	0.116	1227	587	0.0177	0.126
Streptococcus	r_Total_Area	r_Total_Area	0.363	0.147	1227	1063	0.0135	0.126
Lachnospiraceae_UCG.001	r_Tb_N	r_Tb_N	-0.426	0.176	1227	811	0.016	0.132
Herbinix	t_CtBATA	t_CtBATA	0.136	0.059	1227	268	0.0214	0.133
Defluviitaleaceae_UCG.011	r_Ct_Th	r_Ct_Th	-0.226	0.094	1227	388	0.0157	0.133
Lachnoclostridium	t_Ct_Th	t_Ct_Th	-0.138	0.059	1227	1224	0.0205	0.135
Ruminococcaceae_UCG.004	t_Ct_Th	t_Ct_Th	-0.26	0.113	1227	938	0.0216	0.14
Barnesiella	t_fail_load_FEA	t_fail_load_FEA	0.524	0.222	1227	603	0.0181	0.14
Blautia	r_fail_load_FEA	r_fail_load_FEA	-0.206	0.083	1227	1223	0.0128	0.14
DTU089	t_Ct_Th	t_Ct_Th	-0.288	0.126	1227	547	0.022	0.141
Clostridium_sensu_stricto_1	t_Tb_vBMD	t_Tb_vBMD	0.272	0.118	1227	587	0.0214	0.141
Romboutsia	r_CtBATA	r_CtBATA	-0.303	0.127	1227	733	0.0177	0.141
Ruminococcaceae_UCG.008	t_fail_load_FEA	t_fail_load_FEA	0.233	0.099	1227	153	0.0188	0.142
Roseburia	t_fail_load_FEA	t_fail_load_FEA	0.307	0.131	1227	1183	0.0195	0.144
Blautia	r_Tot_vBMD	r_Tot_vBMD	-0.131	0.056	1227	1223	0.02	0.145
Coprococcus_1	t_Total_Area	t_Total_Area	0.233	0.104	1227	712	0.0245	0.148
Romboutsia	t_fail_load_FEA	t_fail_load_FEA	0.428	0.184	1227	733	0.0202	0.148
Paraprevotella	t_Tot_vBMD	t_Tot_vBMD	0.322	0.141	1227	317	0.0226	0.149
Herbinix	t_Tot_vBMD	t_Tot_vBMD	0.145	0.064	1227	268	0.0226	0.149
Candidatus_Stoquefichus	t_Tot_vBMD	t_Tot_vBMD	-0.203	0.089	1227	268	0.0224	0.149
Bifidobacterium	t_Ct_Th	t_Ct_Th	0.358	0.159	1227	940	0.0247	0.151
DTU089	t_Tb_N	t_Tb_N	-0.238	0.106	1227	547	0.0257	0.151
Blautia	r_Tb_vBMD	r_Tb_vBMD	-0.144	0.062	1227	1223	0.021	0.155
Marvinbryantia	r_Tot_vBMD	r_Tot_vBMD	-0.277	0.122	1227	752	0.0229	0.156
Oscillospira	t_Ct_Th	t_Ct_Th	0.284	0.129	1227	829	0.0279	0.163
Fournierella	r_Total_Area	r_Total_Area	0.347	0.15	1227	585	0.0207	0.165
Paraprevotella	t_Tb_vBMD	t_Tb_vBMD	0.299	0.135	1227	317	0.0272	0.166
Ruminococcus_1	r_Tb_N	r_Tb_N	-0.401	0.176	1227	973	0.0228	0.166
Alistipes	t_Ct_Th	t_Ct_Th	0.223	0.102	1227	1171	0.0292	0.167
Anaerostipes	t_Tot_vBMD	t_Tot_vBMD	-0.171	0.078	1227	1191	0.0274	0.167
Turicibacter	r_fail_load_FEA	r_fail_load_FEA	0.418	0.176	1227	438	0.0179	0.167
Ruminococcaceae_UCG.014	t_Tot_vBMD	t_Tot_vBMD	0.39	0.177	1227	737	0.0279	0.169
Butyricicoccus	t_Total_Area	t_Total_Area	0.154	0.071	1227	1200	0.0302	0.17
Akkermansia	r_Ct_vBMD	r_Ct_vBMD	-0.316	0.142	1227	837	0.0268	0.17
Christensenellaceae_R.7_group	r_Tb_N	r_Tb_N	-0.388	0.172	1227	975	0.0241	0.173
Candidatus_Stoquefichus	t_Ct_Th	t_Ct_Th	-0.207	0.096	1227	268	0.0314	0.174
Adlercreutzia	t_CtBATA	t_CtBATA	-0.236	0.11	1227	982	0.0324	0.174
Dielma	t_Ct_Th	t_Ct_Th	0.12	0.056	1227	240	0.0324	0.175
Anaerofilum	t_Tot_vBMD	t_Tot_vBMD	0.184	0.085	1227	478	0.0298	0.176
Lachnospiraceae_AC2044_group	r_Tb_N	r_Tb_N	-0.213	0.095	1227	186	0.0251	0.177
Ruminococcaceae_UCG.013	r_Tb_N	r_Tb_N	-0.225	0.101	1227	1132	0.0253	0.177
Negativibacillus	r_Tb_N	r_Tb_N	-0.293	0.131	1227	855	0.0256	0.177
Family_XIII_UCG.001	t_fail_load_FEA	t_fail_load_FEA	0.244	0.111	1227	463	0.028	0.18
Clostridium_sensu_stricto_1	r_Ct_Th	r_Ct_Th	-0.319	0.141	1227	587	0.0245	0.18
Blautia	r_Tb_Inn_vBMD	r_Tb_Inn_vBMD	-0.136	0.062	1227	1223	0.0277	0.183
Faecalibacterium	t_Ct_vBMD	t_Ct_vBMD	0.198	0.093	1227	1174	0.0329	0.184
Klebsiella	r_CtBATA	r_CtBATA	0.207	0.093	1227	199	0.0261	0.184
Bifidobacterium	t_Tot_vBMD	t_Tot_vBMD	0.313	0.146	1227	940	0.0327	0.186
Coprococcus_2	t_fail_load_FEA	t_fail_load_FEA	0.479	0.22	1227	372	0.03	0.186
Marvinbryantia	r_Ct_Th	r_Ct_Th	-0.309	0.139	1227	752	0.0267	0.188
Dorea	t_Ct_vBMD	t_Ct_vBMD	0.233	0.11	1227	1096	0.0344	0.19
Victivallis	t_fail_load_FEA	t_fail_load_FEA	0.322	0.149	1227	328	0.0313	0.19
Lactobacillus	t_Ct_Th	t_Ct_Th	-0.201	0.096	1227	265	0.0367	0.191
Paraprevotella	t_CtBATA	t_CtBATA	0.275	0.132	1227	317	0.0372	0.191
DTU089	t_CtBATA	t_CtBATA	-0.225	0.108	1227	547	0.0373	0.191
Coprococcus_1	r_Tb_vBMD	r_Tb_vBMD	-0.225	0.104	1227	712	0.0299	0.192
Victivallis	r_CtBATA	r_CtBATA	-0.228	0.105	1227	328	0.0302	0.193
Blautia	r_Ct_Th	r_Ct_Th	-0.14	0.064	1227	1223	0.0295	0.196
Parabacteroides	r_CtBATA	r_CtBATA	-0.195	0.091	1227	1137	0.0323	0.197
Akkermansia	r_fail_load_FEA	r_fail_load_FEA	-0.495	0.22	1227	837	0.0247	0.197
Tyzzerella_4	r_Total_Area	r_Total_Area	-0.272	0.124	1227	187	0.028	0.199
Bilophila	t_fail_load_FEA	t_fail_load_FEA	0.309	0.145	1227	930	0.0335	0.2
Ruminococcaceae_NK4A214_group	r_Tb_N	r_Tb_N	-0.335	0.157	1227	844	0.033	0.201
Lachnospiraceae_UCG.004	t_fail_load_FEA	t_fail_load_FEA	0.363	0.173	1227	971	0.0355	0.203
Ruminococcaceae_UCG.013	r_Tb_Inn_vBMD	r_Tb_Inn_vBMD	-0.209	0.098	1227	1132	0.0323	0.203
DTU089	t_Ct_vBMD	t_Ct_vBMD	-0.244	0.119	1227	547	0.0395	0.204
Collinsella	t_CtBATA	t_CtBATA	-0.211	0.104	1227	963	0.0419	0.204
Blautia	t_Tb_Inn_vBMD	t_Tb_Inn_vBMD	-0.109	0.052	1227	1223	0.0378	0.204
Lachnospiraceae_UCG.008	t_Tot_vBMD	t_Tot_vBMD	0.184	0.089	1227	278	0.0382	0.206
Acetanaerobacterium	r_Ct_vBMD	r_Ct_vBMD	0.124	0.059	1227	292	0.0372	0.206
Coprococcus_1	r_Tb_Inn_vBMD	r_Tb_Inn_vBMD	-0.218	0.103	1227	712	0.0338	0.206
Romboutsia	r_Tot_vBMD	r_Tot_vBMD	-0.275	0.13	1227	733	0.0346	0.206
Butyricicoccus	t_Ct_Th	t_Ct_Th	-0.141	0.069	1227	1200	0.0421	0.209
Lachnospiraceae_NK4A136_group	t_Tb_vBMD	t_Tb_vBMD	0.203	0.098	1227	1148	0.0397	0.209
Caproiciproducens	r_Ct_vBMD	r_Ct_vBMD	0.156	0.076	1227	350	0.0399	0.212
Intestinibacter	r_Ct_vBMD	r_Ct_vBMD	-0.237	0.116	1227	492	0.041	0.212
Ruminococcaceae_UCG.014	t_fail_load_FEA	t_fail_load_FEA	0.525	0.254	1227	737	0.0394	0.215
Angelakisella	t_Tot_vBMD	t_Tot_vBMD	0.214	0.105	1227	887	0.0407	0.216
Odoribacter	r_Ct_Th	r_Ct_Th	-0.288	0.137	1227	927	0.0353	0.216
Odoribacter	t_fail_load_FEA	t_fail_load_FEA	0.347	0.169	1227	927	0.0403	0.218
Parabacteroides	r_Total_Area	r_Total_Area	0.278	0.132	1227	1137	0.0349	0.222
Lachnospiraceae_NK4B4_group	r_Ct_Th	r_Ct_Th	-0.209	0.101	1227	234	0.0383	0.225
Ruminococcus_2	t_fail_load_FEA	t_fail_load_FEA	0.412	0.205	1227	810	0.0443	0.226
Caproiciproducens	r_CtBATA	r_CtBATA	0.158	0.077	1227	350	0.0396	0.226
Akkermansia	r_Total_Area	r_Total_Area	0.438	0.21	1227	837	0.0372	0.226
Lactococcus	t_Total_Area	t_Total_Area	0.171	0.086	1227	236	0.0481	0.227
Ruminococcaceae_UCG.013	r_Tot_vBMD	r_Tot_vBMD	-0.179	0.089	1227	1132	0.0443	0.227
Lachnospiraceae_NK4A136_group	t_Total_Area	t_Total_Area	-0.225	0.114	1227	1148	0.0486	0.229
Bifidobacterium	r_Tb_Inn_vBMD	r_Tb_Inn_vBMD	0.33	0.161	1227	940	0.0411	0.229
Ruminiclostridium_6	r_Total_Area	r_Total_Area	0.483	0.232	1227	840	0.038	0.229
Dielma	t_CtBATA	t_CtBATA	0.0938	0.048	1227	240	0.0505	0.232
Bifidobacterium	t_Tb_Inn_vBMD	t_Tb_Inn_vBMD	0.275	0.138	1227	940	0.0463	0.233
Anaerofilum	t_CtBATA	t_CtBATA	0.153	0.079	1227	478	0.0516	0.235
Roseburia	r_Tot_vBMD	r_Tot_vBMD	-0.183	0.092	1227	1183	0.0472	0.235
Lachnospiraceae_UCG.004	t_Tb_vBMD	t_Tb_vBMD	0.229	0.116	1227	971	0.0476	0.236
Ruminiclostridium_9	t_fail_load_FEA	t_fail_load_FEA	-0.175	0.088	1227	1169	0.0478	0.236
Veillonella	t_Ct_vBMD	t_Ct_vBMD	-0.232	0.119	1227	556	0.0508	0.237
Ruminococcaceae_UCG.002	t_Ct_vBMD	t_Ct_vBMD	0.334	0.172	1227	973	0.052	0.238
Ruminococcaceae_UCG.004	r_Tb_vBMD	r_Tb_vBMD	-0.235	0.117	1227	938	0.0447	0.239
Haemophilus	r_Ct_vBMD	r_Ct_vBMD	-0.177	0.09	1227	450	0.0503	0.241
Eisenbergiella	t_Ct_Th	t_Ct_Th	-0.238	0.123	1227	548	0.0527	0.242
Ruminiclostridium_6	r_CtBATA	r_CtBATA	-0.322	0.161	1227	840	0.0456	0.242
Oscillospira	t_CtBATA	t_CtBATA	0.212	0.111	1227	829	0.0557	0.244
Haemophilus	r_CtBATA	r_CtBATA	-0.181	0.092	1227	450	0.048	0.249
Marvinbryantia	r_CtBATA	r_CtBATA	-0.236	0.119	1227	752	0.0477	0.249
Bifidobacterium	r_Tb_N	r_Tb_N	0.335	0.17	1227	940	0.049	0.249
Streptococcus	r_Tot_vBMD	r_Tot_vBMD	-0.197	0.103	1227	1063	0.0548	0.249

## Sheet: S_Tab2_Genera_Bone_MrOS
feature	metadata	value	coef	stderr	N	N.not.0	pval	qval
Methanobrevibacter	t_Ct_vBMD	t_Ct_vBMD	-0.304	0.097	836	323	0.0017	0.0544
DTU089	t_Ct_vBMD	t_Ct_vBMD	-0.211	0.07	836	371	0.00249	0.0684
Lachnospiraceae_NK4A136_group	t_Ct_vBMD	t_Ct_vBMD	0.246	0.081	836	777	0.00261	0.0687
Cloacibacillus	t_Tb_vBMD	t_Tb_vBMD	0.202	0.069	836	190	0.00366	0.0914
Cloacibacillus	t_Tb_Inn_vBMD	t_Tb_Inn_vBMD	0.201	0.069	836	190	0.00385	0.0964
UBA1819	t_CtBATA	t_CtBATA	-0.252	0.088	836	668	0.0044	0.101
Anaerofilum	r_fail_load_FEA	r_fail_load_FEA	-0.188	0.067	836	236	0.00529	0.116
Streptococcus	t_fail_load_FEA	t_fail_load_FEA	-0.263	0.096	836	569	0.00611	0.127
Ruminiclostridium_5	t_CtBATA	t_CtBATA	-0.19	0.07	836	783	0.00658	0.129
UBA1819	t_Ct_vBMD	t_Ct_vBMD	-0.241	0.09	836	668	0.00754	0.131
Oxalobacter	t_Ct_Th	t_Ct_Th	-0.16	0.059	836	201	0.00682	0.134
Oxalobacter	t_Tot_vBMD	t_Tot_vBMD	-0.158	0.058	836	201	0.00684	0.136
Ruminiclostridium_5	t_Ct_Th	t_Ct_Th	-0.188	0.07	836	783	0.00779	0.137
GCA.900066575	r_Ct_vBMD	r_Ct_vBMD	0.154	0.057	836	262	0.00721	0.138
Lachnospiraceae_UCG.001	t_Ct_vBMD	t_Ct_vBMD	0.26	0.098	836	524	0.00836	0.142
Prevotella	t_Ct_vBMD	t_Ct_vBMD	-0.0874	0.033	836	85	0.00859	0.142
Ruminiclostridium_5	t_Ct_vBMD	t_Ct_vBMD	-0.187	0.071	836	783	0.00879	0.144
Oxalobacter	t_CtBATA	t_CtBATA	-0.155	0.059	836	201	0.00842	0.145
Lactobacillus	r_Tb_N	r_Tb_N	-0.166	0.063	836	156	0.00869	0.155
Ruminococcaceae_UCG.014	r_Ct_Th	r_Ct_Th	0.386	0.152	836	528	0.0116	0.176
Ruminococcaceae_UCG.014	r_Ct_vBMD	r_Ct_vBMD	0.387	0.154	836	528	0.012	0.176
Romboutsia	t_CtBATA	t_CtBATA	-0.229	0.091	836	446	0.0123	0.178
Intestinimonas	t_Total_Area	t_Total_Area	0.177	0.071	836	726	0.0132	0.18
UBA1819	t_Ct_Th	t_Ct_Th	-0.221	0.089	836	668	0.013	0.188
Hungatella	t_Tb_Inn_vBMD	t_Tb_Inn_vBMD	0.185	0.075	836	252	0.0138	0.191
Oxalobacter	t_fail_load_FEA	t_fail_load_FEA	-0.146	0.059	836	201	0.0144	0.191
Lachnospiraceae_UCG.001	t_CtBATA	t_CtBATA	0.235	0.097	836	524	0.0153	0.194
Lachnospiraceae_UCG.001	t_Ct_Th	t_Ct_Th	0.238	0.097	836	524	0.015	0.196
Romboutsia	t_Ct_Th	t_Ct_Th	-0.223	0.092	836	446	0.0159	0.202
Ruminiclostridium_1	t_Ct_vBMD	t_Ct_vBMD	-0.166	0.069	836	181	0.0168	0.203
Merdibacter	t_Tb_vBMD	t_Tb_vBMD	0.0933	0.039	836	88	0.0158	0.203
GCA.900066575	r_Tot_vBMD	r_Tot_vBMD	0.136	0.057	836	262	0.0167	0.209
Prevotella	t_CtBATA	t_CtBATA	-0.0778	0.033	836	85	0.017	0.21
Akkermansia	r_CtBATA	r_CtBATA	-0.353	0.147	836	693	0.0162	0.211
Lachnospiraceae_UCG.001	t_Tot_vBMD	t_Tot_vBMD	0.231	0.096	836	524	0.0167	0.212
Family_XIII_AD3011_group	t_Ct_vBMD	t_Ct_vBMD	-0.209	0.089	836	557	0.0188	0.213
Roseburia	t_Ct_vBMD	t_Ct_vBMD	0.165	0.07	836	793	0.0194	0.213
GCA.900066575	r_CtBATA	r_CtBATA	0.134	0.057	836	262	0.0187	0.218
Angelakisella	r_Ct_vBMD	r_Ct_vBMD	0.16	0.069	836	478	0.0202	0.219
Family_XIII_UCG.001	r_Total_Area	r_Total_Area	-0.138	0.058	836	287	0.0179	0.219
Merdibacter	t_Tb_Inn_vBMD	t_Tb_Inn_vBMD	0.0903	0.039	836	88	0.0198	0.223
Prevotella	t_Total_Area	t_Total_Area	0.0747	0.032	836	85	0.0213	0.224
Odoribacter	t_Tb_N	t_Tb_N	0.271	0.114	836	643	0.0177	0.228
Flavonifractor	r_Tb_N	r_Tb_N	0.223	0.095	836	616	0.0196	0.228
Lactobacillus	t_fail_load_FEA	t_fail_load_FEA	-0.142	0.062	836	156	0.0221	0.229
Lachnospiraceae_UCG.010	r_Ct_Th	r_Ct_Th	0.186	0.081	836	610	0.0218	0.229
Prevotella_7	r_Ct_vBMD	r_Ct_vBMD	0.216	0.095	836	95	0.023	0.23
UBA1819	t_Total_Area	t_Total_Area	0.199	0.088	836	668	0.0238	0.233
Lachnospiraceae_UCG.004	t_Tb_N	t_Tb_N	-0.218	0.095	836	561	0.0223	0.235
Streptococcus	t_Tb_N	t_Tb_N	-0.218	0.095	836	569	0.0219	0.235
Hungatella	t_Tb_vBMD	t_Tb_vBMD	0.167	0.075	836	252	0.0254	0.237
Angelakisella	t_Tb_N	t_Tb_N	0.151	0.067	836	478	0.0248	0.241
Akkermansia	r_Tot_vBMD	r_Tot_vBMD	-0.33	0.146	836	693	0.0238	0.241
Alistipes	t_fail_load_FEA	t_fail_load_FEA	0.183	0.081	836	807	0.025	0.242
Methanomassiliicoccus	t_Ct_vBMD	t_Ct_vBMD	-0.128	0.058	836	101	0.0272	0.248

## Sheet: S_Tab3_Species_Bone_ALL_FHS
feature	metadata	value	coef	stderr	N	N.not.0	pval	qval
Bacteroides_massiliensis	t_fail_load_FEA	t_fail_load_FEA	0.718	0.203	1227	409	0.000419	0.0291
Akkermansia_muciniphila	r_Tot_vBMD	r_Tot_vBMD	-0.502	0.161	1227	651	0.00193	0.0379
Blautia_faecis	r_Tb_vBMD	r_Tb_vBMD	-0.356	0.113	1227	1054	0.00167	0.0426
Anaerostipes_caccae	t_Ct_vBMD	t_Ct_vBMD	-0.165	0.054	1227	151	0.00247	0.0459
Bacteroides_plebeius	r_Tb_N	r_Tb_N	-0.354	0.118	1227	133	0.00291	0.0657
Blautia_faecis	t_Tb_Inn_vBMD	t_Tb_Inn_vBMD	-0.273	0.095	1227	1054	0.00404	0.0689
Turicibacter_sanguinis	t_Tb_Inn_vBMD	t_Tb_Inn_vBMD	0.244	0.084	1227	403	0.00366	0.0689
Turicibacter_sanguinis	t_Tb_vBMD	t_Tb_vBMD	0.25	0.085	1227	403	0.00348	0.0719
Akkermansia_muciniphila	r_Ct_Th	r_Ct_Th	-0.555	0.187	1227	651	0.00303	0.0719
Erysipelatoclostridium_ramosum	t_Tb_N	t_Tb_N	-0.204	0.073	1227	254	0.00494	0.0751
Akkermansia_muciniphila	r_CtBATA	r_CtBATA	-0.457	0.159	1227	651	0.0042	0.0786
Turicibacter_sanguinis	t_fail_load_FEA	t_fail_load_FEA	0.381	0.128	1227	403	0.00286	0.0869
Dialister_invisus	r_Ct_vBMD	r_Ct_vBMD	-0.37	0.135	1227	388	0.00635	0.0894
Blautia_faecis	r_Tb_Inn_vBMD	r_Tb_Inn_vBMD	-0.311	0.112	1227	1054	0.0056	0.0907
Erysipelatoclostridium_ramosum	t_Ct_vBMD	t_Ct_vBMD	-0.217	0.081	1227	254	0.00776	0.0967
Blautia_obeum	t_Ct_vBMD	t_Ct_vBMD	0.371	0.14	1227	984	0.00828	0.102
Coprococcus_1_catus	t_Ct_vBMD	t_Ct_vBMD	0.25	0.095	1227	692	0.00843	0.102
Roseburia_intestinalis	r_CtBATA	r_CtBATA	-0.305	0.112	1227	820	0.00676	0.103
Blautia_faecis	t_Tb_vBMD	t_Tb_vBMD	-0.247	0.097	1227	1054	0.0109	0.126
Roseburia_intestinalis	r_Tot_vBMD	r_Tot_vBMD	-0.292	0.114	1227	820	0.0104	0.128
Erysipelatoclostridium_ramosum	t_fail_load_FEA	t_fail_load_FEA	-0.309	0.113	1227	254	0.00646	0.134
Anaerostipes_caccae	t_Ct_Th	t_Ct_Th	-0.146	0.058	1227	151	0.0118	0.139
Roseburia_intestinalis	r_Ct_vBMD	r_Ct_vBMD	-0.269	0.11	1227	820	0.0146	0.143
Bacteroides_finegoldii	t_fail_load_FEA	t_fail_load_FEA	0.393	0.146	1227	269	0.00726	0.144
Lachnospiraceae_UCG.001_bacterium	t_Tb_N	t_Tb_N	0.248	0.103	1227	296	0.0163	0.148
Blautia_faecis	t_Tot_vBMD	t_Tot_vBMD	-0.246	0.101	1227	1054	0.0147	0.149
Dielma_fastidiosa	t_CtBATA	t_CtBATA	0.107	0.045	1227	186	0.0186	0.156
Turicibacter_sanguinis	t_Tb_N	t_Tb_N	0.194	0.082	1227	403	0.0182	0.159
Dielma_fastidiosa	t_Ct_Th	t_Ct_Th	0.127	0.053	1227	186	0.0165	0.16
Sutterella_wadsworthensis	r_Ct_vBMD	r_Ct_vBMD	-0.252	0.105	1227	354	0.0169	0.161
Blautia_faecis	r_Tot_vBMD	r_Tot_vBMD	-0.245	0.102	1227	1054	0.0168	0.164
Dorea_longicatena	t_CtBATA	t_CtBATA	-0.2	0.086	1227	960	0.0203	0.165
Blautia_faecis	r_Tb_N	r_Tb_N	-0.292	0.118	1227	1054	0.0136	0.165
Coprococcus_1_catus	r_Tb_N	r_Tb_N	-0.266	0.107	1227	692	0.0134	0.165
Dialister_invisus	t_Tb_Inn_vBMD	t_Tb_Inn_vBMD	0.308	0.131	1227	388	0.019	0.17
Bacteroides_massiliensis	r_fail_load_FEA	r_fail_load_FEA	0.558	0.215	1227	409	0.00961	0.17
Dorea_longicatena	t_Total_Area	t_Total_Area	0.245	0.103	1227	960	0.0175	0.172
Blautia_faecis	t_Ct_Th	t_Ct_Th	-0.255	0.11	1227	1054	0.02	0.178
Blautia_stercoris	t_Ct_Th	t_Ct_Th	-0.11	0.048	1227	146	0.0218	0.188
Akkermansia_muciniphila	r_Ct_vBMD	r_Ct_vBMD	-0.361	0.156	1227	651	0.0211	0.188
Anaerostipes_caccae	t_CtBATA	t_CtBATA	-0.111	0.05	1227	151	0.0261	0.189
Anaerostipes_hadrus	t_CtBATA	t_CtBATA	-0.178	0.08	1227	1099	0.0261	0.189
Bacteroides_massiliensis	t_Ct_Th	t_Ct_Th	0.346	0.154	1227	409	0.0248	0.199
Ruminococcus_2_bromii	r_Ct_vBMD	r_Ct_vBMD	0.306	0.135	1227	608	0.0232	0.2
Parabacteroides_distasonis	t_Tb_vBMD	t_Tb_vBMD	0.21	0.094	1227	571	0.0261	0.203
Butyricimonas_faecihominis	t_Tb_vBMD	t_Tb_vBMD	-0.182	0.082	1227	152	0.0259	0.203
Roseburia_inulinivorans	t_Tb_vBMD	t_Tb_vBMD	0.235	0.105	1227	923	0.0247	0.203
Butyricimonas_faecihominis	r_Tb_Inn_vBMD	r_Tb_Inn_vBMD	-0.222	0.095	1227	152	0.0196	0.203
Roseburia_inulinivorans	t_Tb_Inn_vBMD	t_Tb_Inn_vBMD	0.229	0.103	1227	923	0.0262	0.209
Coprococcus_1_catus	t_Total_Area	t_Total_Area	0.233	0.103	1227	692	0.0246	0.21
Anaerostipes_hadrus	t_Ct_Th	t_Ct_Th	-0.205	0.093	1227	1099	0.0283	0.215
Lachnospiraceae_UCG.001_bacterium	r_Total_Area	r_Total_Area	0.392	0.161	1227	296	0.0148	0.216
Coprococcus_1_catus	t_fail_load_FEA	t_fail_load_FEA	0.323	0.133	1227	692	0.0151	0.218
Flavonifractor_plautii	t_fail_load_FEA	t_fail_load_FEA	-0.335	0.138	1227	892	0.0152	0.218
Odoribacter_splanchnicus	t_fail_load_FEA	t_fail_load_FEA	0.441	0.182	1227	865	0.0157	0.221
Pseudoflavonifractor_capillosus	t_Ct_vBMD	t_Ct_vBMD	0.13	0.06	1227	307	0.0323	0.229
Prevotella_9_copri	t_Ct_Th	t_Ct_Th	0.33	0.154	1227	249	0.0319	0.233
Butyricimonas_faecihominis	r_Tb_N	r_Tb_N	-0.235	0.104	1227	152	0.0241	0.234
Blautia_faecis	t_CtBATA	t_CtBATA	-0.197	0.094	1227	1054	0.036	0.235
Eggerthella_lenta	t_fail_load_FEA	t_fail_load_FEA	-0.28	0.119	1227	405	0.0186	0.235
Roseburia_inulinivorans	t_fail_load_FEA	t_fail_load_FEA	0.366	0.156	1227	923	0.0192	0.236
Eisenbergiella_tayi	t_Total_Area	t_Total_Area	-0.177	0.081	1227	145	0.0291	0.238
Anaerostipes_caccae	t_Tot_vBMD	t_Tot_vBMD	-0.113	0.053	1227	151	0.0342	0.239
Dorea_formicigenerans	t_Ct_vBMD	t_Ct_vBMD	0.281	0.134	1227	863	0.0356	0.24
Bacteroides_massiliensis	t_Tb_N	t_Tb_N	0.276	0.131	1227	409	0.035	0.24
Dialister_invisus	t_Ct_vBMD	t_Ct_vBMD	-0.298	0.143	1227	388	0.0368	0.243
Coprococcus_1_catus	r_Tb_Inn_vBMD	r_Tb_Inn_vBMD	-0.219	0.102	1227	692	0.033	0.243
Bacteroides_massiliensis	t_Tot_vBMD	t_Tot_vBMD	0.3	0.142	1227	409	0.0353	0.245
Roseburia_inulinivorans	t_Total_Area	t_Total_Area	0.259	0.121	1227	923	0.0332	0.248

## Sheet: S_Tab4_Species_Bone_MrOS
feature	metadata	value	coef	stderr	N	N.not.0	pval	qval
Lachnospira_pectinoschiza	r_Ct_vBMD	r_Ct_vBMD	0.339	0.106	836	473	0.00146	0.0904
Lachnospira_pectinoschiza	r_Total_Area	r_Total_Area	-0.329	0.104	836	473	0.0017	0.101
Sutterella_wadsworthensis	r_CtBATA	r_CtBATA	0.184	0.06	836	131	0.00233	0.13
Bacteroides_eggerthii	r_Tb_Inn_vBMD	r_Tb_Inn_vBMD	-0.294	0.097	836	171	0.00267	0.134
Bacteroides_eggerthii	r_Tb_vBMD	r_Tb_vBMD	-0.29	0.098	836	171	0.00303	0.135
Lachnospira_pectinoschiza	r_CtBATA	r_CtBATA	0.307	0.105	836	473	0.00355	0.146
Parabacteroides_johnsonii	t_Ct_Th	t_Ct_Th	-0.157	0.052	836	96	0.00249	0.154
Sutterella_wadsworthensis	r_Ct_Th	r_Ct_Th	0.17	0.061	836	131	0.00502	0.202
Lachnospira_pectinoschiza	r_Tot_vBMD	r_Tot_vBMD	0.29	0.104	836	473	0.00565	0.227
Roseburia_inulinivorans	t_Ct_vBMD	t_Ct_vBMD	0.273	0.098	836	543	0.00546	0.231

## Sheet: S_Tab5_Genera_Bone_FHS_Men
feature	metadata	value	coef	stderr	N	N.not.0	pval	qval
Akkermansia	r_Ct_Th	r_Ct_Th	-0.773	0.199	544	341	0.000121	0.0135
Akkermansia	r_CtBATA	r_CtBATA	-0.764	0.2	544	341	0.000151	0.0152
DTU089	r_Ct_Th	r_Ct_Th	-0.562	0.153	544	205	0.000287	0.0228
Marvinbryantia	r_Ct_Th	r_Ct_Th	-0.583	0.165	544	330	0.000447	0.0293
DTU089	r_Tot_vBMD	r_Tot_vBMD	-0.493	0.145	544	205	0.000756	0.0335
Ruminococcaceae_UCG.013	r_Tot_vBMD	r_Tot_vBMD	-0.347	0.103	544	494	0.000782	0.0335
Ruminococcaceae_UCG.013	r_CtBATA	r_CtBATA	-0.346	0.105	544	494	0.00107	0.0404
Merdibacter	t_Tb_N	t_Tb_N	0.243	0.071	544	90	0.000698	0.0457
Marvinbryantia	r_CtBATA	r_CtBATA	-0.527	0.165	544	330	0.00155	0.0498
Marvinbryantia	r_Tot_vBMD	r_Tot_vBMD	-0.49	0.154	544	330	0.0016	0.0523
DTU089	r_CtBATA	r_CtBATA	-0.488	0.154	544	205	0.00168	0.0529
Fournierella	r_Total_Area	r_Total_Area	0.457	0.149	544	240	0.00236	0.066
Akkermansia	r_Total_Area	r_Total_Area	0.613	0.202	544	341	0.00262	0.0677
Blautia	t_Ct_Th	t_Ct_Th	-0.234	0.076	544	541	0.00219	0.0804
Blautia	t_CtBATA	t_CtBATA	-0.227	0.075	544	541	0.00257	0.0839
Ruminococcaceae_UCG.013	r_Ct_Th	r_Ct_Th	-0.309	0.105	544	494	0.00344	0.0851
Marvinbryantia	r_Tb_Inn_vBMD	r_Tb_Inn_vBMD	-0.449	0.154	544	330	0.00379	0.0952
Defluviitaleaceae_UCG.011	r_Tot_vBMD	r_Tot_vBMD	-0.287	0.102	544	168	0.00497	0.105
Adlercreutzia	t_Total_Area	t_Total_Area	0.425	0.148	544	437	0.00421	0.106
Fusicatenibacter	r_Ct_Th	r_Ct_Th	-0.395	0.14	544	488	0.00502	0.108
Blautia	r_Tot_vBMD	r_Tot_vBMD	-0.215	0.077	544	541	0.00529	0.11
Blautia	r_Ct_Th	r_Ct_Th	-0.223	0.08	544	541	0.00557	0.115
Paraprevotella	r_Ct_vBMD	r_Ct_vBMD	-0.491	0.177	544	166	0.00571	0.116
Marvinbryantia	r_Tb_vBMD	r_Tb_vBMD	-0.431	0.155	544	330	0.00547	0.117
Holdemania	r_Tb_vBMD	r_Tb_vBMD	-0.307	0.11	544	365	0.00551	0.117
Ruminococcaceae_UCG.004	r_Tot_vBMD	r_Tot_vBMD	-0.336	0.123	544	396	0.0066	0.121
Marvinbryantia	r_fail_load_FEA	r_fail_load_FEA	-0.466	0.168	544	330	0.00571	0.123
Ruminiclostridium_9	t_Ct_vBMD	t_Ct_vBMD	-0.232	0.083	544	518	0.00527	0.126
Bifidobacterium	t_fail_load_FEA	t_fail_load_FEA	0.469	0.167	544	446	0.00501	0.127
Holdemania	r_Tot_vBMD	r_Tot_vBMD	-0.296	0.11	544	365	0.00741	0.13
Fusicatenibacter	r_Tot_vBMD	r_Tot_vBMD	-0.349	0.131	544	488	0.00788	0.133
Harryflintia	r_Tot_vBMD	r_Tot_vBMD	-0.181	0.069	544	67	0.00881	0.142
Anaerotruncus	r_CtBATA	r_CtBATA	-0.353	0.131	544	332	0.00731	0.145
Butyricicoccus	r_Tot_vBMD	r_Tot_vBMD	-0.211	0.082	544	533	0.0101	0.153
DTU089	r_Tb_vBMD	r_Tb_vBMD	-0.382	0.146	544	205	0.00914	0.155
Negativibacillus	r_Tb_N	r_Tb_N	-0.417	0.155	544	385	0.00758	0.156
GCA.900066575	r_Tot_vBMD	r_Tot_vBMD	-0.341	0.134	544	391	0.0114	0.157
DTU089	r_fail_load_FEA	r_fail_load_FEA	-0.419	0.157	544	205	0.00785	0.16
Ruminococcaceae_UCG.013	r_Tb_N	r_Tb_N	-0.288	0.109	544	494	0.00844	0.161
Defluviitaleaceae_UCG.011	r_Tb_vBMD	r_Tb_vBMD	-0.261	0.102	544	168	0.0106	0.161
Adlercreutzia	t_CtBATA	t_CtBATA	-0.389	0.147	544	437	0.00861	0.164
Hungatella	t_Tot_vBMD	t_Tot_vBMD	-0.338	0.128	544	205	0.0083	0.164
GCA.900066575	r_Ct_Th	r_Ct_Th	-0.37	0.143	544	391	0.0102	0.166
Lachnospiraceae_UCG.004	r_Ct_Th	r_Ct_Th	-0.422	0.164	544	456	0.0104	0.167
DTU089	r_Tb_Inn_vBMD	r_Tb_Inn_vBMD	-0.374	0.146	544	205	0.0107	0.17
Hungatella	r_Tot_vBMD	r_Tot_vBMD	-0.33	0.134	544	205	0.014	0.173
Defluviitaleaceae_UCG.011	r_Tb_Inn_vBMD	r_Tb_Inn_vBMD	-0.257	0.102	544	168	0.0118	0.176
Butyricicoccus	r_Ct_Th	r_Ct_Th	-0.215	0.085	544	533	0.0119	0.177
Anaerotruncus	t_CtBATA	t_CtBATA	-0.298	0.116	544	332	0.0106	0.178
Christensenellaceae_R.7_group	r_Tb_Inn_vBMD	r_Tb_Inn_vBMD	-0.475	0.191	544	436	0.0131	0.184
Anaerotruncus	r_Tot_vBMD	r_Tot_vBMD	-0.292	0.121	544	332	0.0159	0.188
Bacteroides	r_Tb_Inn_vBMD	r_Tb_Inn_vBMD	0.153	0.063	544	544	0.0147	0.19
Faecalibacterium	r_Ct_Th	r_Ct_Th	-0.262	0.105	544	525	0.0132	0.191
Coprococcus_1	r_Tb_N	r_Tb_N	-0.339	0.135	544	335	0.0123	0.191
Holdemania	t_Total_Area	t_Total_Area	0.261	0.105	544	365	0.013	0.193
Ruminococcaceae_UCG.013	r_Total_Area	r_Total_Area	0.269	0.106	544	494	0.0119	0.193
DTU089	t_CtBATA	t_CtBATA	-0.35	0.141	544	205	0.0136	0.205
Fusicatenibacter	r_CtBATA	r_CtBATA	-0.343	0.141	544	488	0.015	0.207
Sellimonas	r_Tot_vBMD	r_Tot_vBMD	-0.295	0.126	544	229	0.0194	0.209
Blautia	r_Tb_vBMD	r_Tb_vBMD	-0.181	0.077	544	541	0.0187	0.212
Harryflintia	r_Tb_vBMD	r_Tb_vBMD	-0.162	0.069	544	67	0.0186	0.212
Lachnospiraceae_UCG.004	r_Ct_vBMD	r_Ct_vBMD	-0.364	0.152	544	456	0.017	0.214
Lactobacillus	t_Ct_Th	t_Ct_Th	-0.243	0.099	544	115	0.0142	0.216
Lachnospiraceae_UCG.008	r_CtBATA	r_CtBATA	-0.314	0.13	544	127	0.0159	0.216
Roseburia	t_Total_Area	t_Total_Area	0.259	0.107	544	526	0.0161	0.217
GCA.900066575	r_CtBATA	r_CtBATA	-0.346	0.144	544	391	0.0165	0.221
Akkermansia	r_Tot_vBMD	r_Tot_vBMD	-0.428	0.187	544	341	0.0224	0.222
Prevotella_7	r_CtBATA	r_CtBATA	-0.411	0.172	544	97	0.0171	0.226
Hungatella	r_Tb_vBMD	r_Tb_vBMD	-0.309	0.134	544	205	0.0212	0.226
Ruminococcaceae_UCG.013	r_Tb_vBMD	r_Tb_vBMD	-0.238	0.103	544	494	0.0214	0.226
Roseburia	r_Ct_vBMD	r_Ct_vBMD	-0.265	0.113	544	526	0.0189	0.229
Slackia	r_Tb_Inn_vBMD	r_Tb_Inn_vBMD	-0.309	0.134	544	147	0.0215	0.229
Ruminococcaceae_UCG.013	r_Ct_vBMD	r_Ct_vBMD	-0.243	0.104	544	494	0.0194	0.23
Veillonella	r_Ct_vBMD	r_Ct_vBMD	-0.376	0.16	544	275	0.0194	0.23
Defluviitaleaceae_UCG.011	r_Ct_vBMD	r_Ct_vBMD	-0.239	0.102	544	168	0.0201	0.231
Defluviitaleaceae_UCG.011	r_Total_Area	r_Total_Area	0.26	0.108	544	168	0.017	0.232
Lachnospiraceae_UCG.004	r_CtBATA	r_CtBATA	-0.388	0.164	544	456	0.0186	0.234
Tyzzerella_3	t_Total_Area	t_Total_Area	0.308	0.132	544	133	0.0196	0.236
Lachnospiraceae_UCG.008	r_Ct_Th	r_Ct_Th	-0.305	0.129	544	127	0.019	0.236
Roseburia	r_Tot_vBMD	r_Tot_vBMD	-0.253	0.112	544	526	0.0248	0.236
Intestinimonas	r_Tot_vBMD	r_Tot_vBMD	-0.211	0.094	544	511	0.0256	0.241
Roseburia	r_Total_Area	r_Total_Area	0.28	0.119	544	526	0.0191	0.243
Romboutsia	r_CtBATA	r_CtBATA	-0.37	0.16	544	347	0.0214	0.245
Butyricicoccus	t_CtBATA	t_CtBATA	-0.183	0.079	544	533	0.0204	0.246
Ruminococcaceae_UCG.013	t_CtBATA	t_CtBATA	-0.23	0.1	544	494	0.0215	0.246
Holdemania	t_CtBATA	t_CtBATA	-0.24	0.105	544	365	0.0219	0.246

## Sheet: S_Tab6_Genera_Bone_FHS_Women
feature	metadata	value	coef	stderr	N	N.not.0	pval	qval
Lachnospiraceae_UCG.009	r_Tb_N	r_Tb_N	0.344	0.086	683	86	7.43e-05	0.0159
DTU089	t_Tb_Inn_vBMD	t_Tb_Inn_vBMD	-0.571	0.143	683	342	7.51e-05	0.0196
Lachnospiraceae_UCG.008	t_Tb_Inn_vBMD	t_Tb_Inn_vBMD	0.346	0.091	683	151	0.000173	0.0282
Lachnospiraceae_UCG.008	t_Tb_vBMD	t_Tb_vBMD	0.347	0.092	683	151	0.000181	0.0339
Ruminococcaceae_UCG.014	t_Ct_Th	t_Ct_Th	0.783	0.216	683	423	0.000301	0.0352
Romboutsia	t_Total_Area	t_Total_Area	0.538	0.147	683	386	0.000262	0.038
DTU089	t_Tb_vBMD	t_Tb_vBMD	-0.524	0.145	683	342	0.000319	0.0416
Holdemania	r_Total_Area	r_Total_Area	-0.395	0.111	683	452	0.000427	0.0532
Lachnospiraceae_UCG.008	t_fail_load_FEA	t_fail_load_FEA	0.377	0.105	683	151	0.000381	0.0599
DTU089	t_fail_load_FEA	t_fail_load_FEA	-0.56	0.164	683	342	0.000694	0.0601
Haemophilus	r_Total_Area	r_Total_Area	0.342	0.11	683	220	0.00201	0.077
Romboutsia	r_Total_Area	r_Total_Area	0.515	0.165	683	386	0.00193	0.077
Barnesiella	r_Tb_Inn_vBMD	r_Tb_Inn_vBMD	0.632	0.198	683	318	0.00151	0.0777
Sutterella	r_CtBATA	r_CtBATA	-0.585	0.19	683	296	0.00212	0.0785
Sutterella	r_Ct_vBMD	r_Ct_vBMD	-0.634	0.201	683	296	0.00171	0.0916
Sutterella	r_Total_Area	r_Total_Area	0.558	0.188	683	296	0.00308	0.092
Holdemania	r_Tot_vBMD	r_Tot_vBMD	0.341	0.11	683	452	0.00209	0.0984
Ruminococcaceae_UCG.014	t_CtBATA	t_CtBATA	0.639	0.211	683	423	0.00252	0.102
Blautia	t_Ct_Th	t_Ct_Th	-0.207	0.068	683	682	0.00239	0.104
Lachnospiraceae_NK4A136_group	t_Total_Area	t_Total_Area	-0.362	0.121	683	638	0.00276	0.107
Subdoligranulum	t_Ct_vBMD	t_Ct_vBMD	0.484	0.156	683	598	0.00203	0.108
Holdemania	r_CtBATA	r_CtBATA	0.328	0.113	683	452	0.00386	0.108
Acetanaerobacterium	r_Total_Area	r_Total_Area	-0.233	0.081	683	177	0.00424	0.108
Victivallis	r_Total_Area	r_Total_Area	0.344	0.119	683	159	0.00408	0.108
DTU089	t_Tb_N	t_Tb_N	-0.448	0.147	683	342	0.00249	0.109
Victivallis	t_Tb_N	t_Tb_N	0.319	0.109	683	159	0.00343	0.112
Erysipelotrichaceae_UCG.003	t_Ct_vBMD	t_Ct_vBMD	0.589	0.195	683	468	0.00265	0.12
Lachnospiraceae_UCG.008	t_Tot_vBMD	t_Tot_vBMD	0.303	0.099	683	151	0.00233	0.12
Barnesiella	t_fail_load_FEA	t_fail_load_FEA	0.611	0.212	683	318	0.00403	0.121
Eggerthella	t_fail_load_FEA	t_fail_load_FEA	-0.419	0.141	683	412	0.00316	0.121
Faecalitalea	t_fail_load_FEA	t_fail_load_FEA	-0.461	0.161	683	288	0.00425	0.121
Coprobacter	t_Total_Area	t_Total_Area	0.32	0.112	683	184	0.0044	0.127
Flavonifractor	t_Tb_N	t_Tb_N	-0.291	0.103	683	641	0.00499	0.129
Clostridium_sensu_stricto_1	t_Tb_Inn_vBMD	t_Tb_Inn_vBMD	0.35	0.122	683	296	0.00444	0.13
Eggerthella	r_Total_Area	r_Total_Area	-0.37	0.134	683	412	0.00578	0.132
Caproiciproducens	r_Ct_vBMD	r_Ct_vBMD	0.325	0.114	683	205	0.0045	0.133
Clostridium_sensu_stricto_1	t_Tb_vBMD	t_Tb_vBMD	0.35	0.123	683	296	0.00466	0.134
Erysipelatoclostridium	r_CtBATA	r_CtBATA	0.428	0.155	683	485	0.00577	0.135
Lactococcus	r_fail_load_FEA	r_fail_load_FEA	0.266	0.097	683	137	0.00656	0.142
Ruminococcaceae_UCG.004	t_Tb_Inn_vBMD	t_Tb_Inn_vBMD	-0.341	0.122	683	542	0.00519	0.144
Ruminococcaceae_UCG.014	t_fail_load_FEA	t_fail_load_FEA	0.643	0.237	683	423	0.00693	0.144
Lachnospiraceae_NK4A136_group	t_Tb_vBMD	t_Tb_vBMD	0.351	0.126	683	638	0.00553	0.147
Lachnoclostridium	t_Ct_Th	t_Ct_Th	-0.186	0.068	683	681	0.00662	0.148
DNF00809	t_Ct_vBMD	t_Ct_vBMD	0.41	0.152	683	314	0.00732	0.148
Candidatus_Stoquefichus	t_Ct_vBMD	t_Ct_vBMD	-0.383	0.142	683	153	0.00741	0.148
Lachnospiraceae_NK4A136_group	t_Tot_vBMD	t_Tot_vBMD	0.391	0.135	683	638	0.00388	0.149
Lachnospira	t_Ct_vBMD	t_Ct_vBMD	0.364	0.138	683	640	0.00841	0.15
Lachnospiraceae_ND3007_group	t_Ct_vBMD	t_Ct_vBMD	0.472	0.18	683	479	0.00884	0.15
Dorea	t_CtBATA	t_CtBATA	-0.375	0.141	683	594	0.00803	0.154
Blautia	t_CtBATA	t_CtBATA	-0.174	0.066	683	682	0.00866	0.154
Romboutsia	t_fail_load_FEA	t_fail_load_FEA	0.46	0.174	683	386	0.00827	0.154
Turicibacter	r_fail_load_FEA	r_fail_load_FEA	0.443	0.168	683	219	0.00853	0.154
Ruminiclostridium_9	t_Tb_N	t_Tb_N	-0.188	0.073	683	651	0.00997	0.156
Clostridium_sensu_stricto_1	t_Tb_N	t_Tb_N	0.325	0.126	683	296	0.0101	0.156
DTU089	t_Tot_vBMD	t_Tot_vBMD	-0.425	0.156	683	342	0.00649	0.157
Paraprevotella	t_Tb_vBMD	t_Tb_vBMD	0.429	0.162	683	151	0.00818	0.158
Ruminococcaceae_UCG.004	t_Tb_vBMD	t_Tb_vBMD	-0.323	0.123	683	542	0.00869	0.158
Paraprevotella	t_fail_load_FEA	t_fail_load_FEA	0.483	0.184	683	151	0.00897	0.159
Flavonifractor	t_fail_load_FEA	t_fail_load_FEA	-0.303	0.116	683	641	0.00898	0.159
Victivallis	t_Tb_Inn_vBMD	t_Tb_Inn_vBMD	0.277	0.106	683	159	0.00898	0.16
Ruminococcaceae_UCG.014	t_Tot_vBMD	t_Tot_vBMD	0.594	0.224	683	423	0.00813	0.16
Klebsiella	r_Ct_Th	r_Ct_Th	0.313	0.116	683	102	0.00738	0.16
Sutterella	r_Ct_Th	r_Ct_Th	-0.505	0.192	683	296	0.00877	0.16
CAG.56	t_Tb_vBMD	t_Tb_vBMD	0.396	0.152	683	333	0.00952	0.161
Paraprevotella	t_Tb_Inn_vBMD	t_Tb_Inn_vBMD	0.416	0.16	683	151	0.00971	0.163
Lachnospiraceae_NK4A136_group	t_Tb_Inn_vBMD	t_Tb_Inn_vBMD	0.32	0.125	683	638	0.0108	0.164
Lachnospiraceae_UCG.008	t_Tb_N	t_Tb_N	0.239	0.095	683	151	0.0119	0.166
Holdemania	r_Ct_vBMD	r_Ct_vBMD	0.314	0.12	683	452	0.00901	0.167
Actinomyces	t_Tb_vBMD	t_Tb_vBMD	-0.214	0.084	683	177	0.0114	0.168
Prevotella_9	t_fail_load_FEA	t_fail_load_FEA	0.478	0.188	683	147	0.0111	0.169
Klebsiella	r_CtBATA	r_CtBATA	0.298	0.115	683	102	0.00999	0.172
Ruminococcaceae_UCG.004	t_Tb_N	t_Tb_N	-0.31	0.125	683	542	0.0132	0.175
Defluviitaleaceae_UCG.011	t_Total_Area	t_Total_Area	0.242	0.098	683	220	0.0138	0.175
Barnesiella	r_Tb_vBMD	r_Tb_vBMD	0.53	0.199	683	318	0.00787	0.178
Senegalimassilia	t_Ct_Th	t_Ct_Th	-0.145	0.058	683	77	0.0126	0.18
Marvinbryantia	r_Tb_N	r_Tb_N	-0.435	0.167	683	422	0.00946	0.184
Anaerofustis	r_Tb_N	r_Tb_N	0.183	0.071	683	95	0.00992	0.184
Lachnospiraceae_UCG.001	r_Tb_N	r_Tb_N	-0.549	0.214	683	447	0.0107	0.184
Bilophila	t_Tb_vBMD	t_Tb_vBMD	0.311	0.127	683	515	0.0145	0.186
Senegalimassilia	t_CtBATA	t_CtBATA	-0.14	0.057	683	77	0.014	0.187
Faecalitalea	t_Ct_Th	t_Ct_Th	-0.36	0.147	683	288	0.0145	0.192
Dorea	t_Ct_Th	t_Ct_Th	-0.354	0.145	683	594	0.0148	0.192
Blautia	t_Tot_vBMD	t_Tot_vBMD	-0.172	0.07	683	682	0.0138	0.194
GCA.900066575	r_fail_load_FEA	r_fail_load_FEA	0.337	0.134	683	456	0.0119	0.197
Clostridium_sensu_stricto_1	t_fail_load_FEA	t_fail_load_FEA	0.341	0.141	683	296	0.0156	0.203
Victivallis	r_CtBATA	r_CtBATA	-0.298	0.121	683	159	0.0137	0.203
Gordonibacter	r_Ct_vBMD	r_Ct_vBMD	0.283	0.115	683	237	0.0144	0.205
Actinomyces	t_Tb_Inn_vBMD	t_Tb_Inn_vBMD	-0.2	0.084	683	177	0.0172	0.206
Sutterella	r_Tot_vBMD	r_Tot_vBMD	-0.453	0.186	683	296	0.0151	0.208
Lachnospiraceae_UCG.004	t_fail_load_FEA	t_fail_load_FEA	0.408	0.17	683	515	0.0167	0.21
Eisenbergiella	t_Tb_N	t_Tb_N	-0.323	0.137	683	362	0.0187	0.212
CAG.56	t_fail_load_FEA	t_fail_load_FEA	0.411	0.173	683	333	0.0176	0.213
Ruminococcaceae_UCG.008	r_Total_Area	r_Total_Area	0.2	0.084	683	93	0.017	0.214
Victivallis	t_fail_load_FEA	t_fail_load_FEA	0.287	0.122	683	159	0.0184	0.218
Erysipelatoclostridium	r_Total_Area	r_Total_Area	-0.361	0.153	683	485	0.0188	0.218
Turicibacter	t_Ct_vBMD	t_Ct_vBMD	0.407	0.173	683	219	0.0191	0.22
Coprococcus_3	t_Ct_vBMD	t_Ct_vBMD	0.489	0.209	683	518	0.0195	0.22
Holdemania	t_Total_Area	t_Total_Area	-0.231	0.1	683	452	0.0209	0.22
Clostridium_sensu_stricto_1	r_Total_Area	r_Total_Area	0.311	0.134	683	296	0.0202	0.223
Ruminococcaceae_UCG.003	t_fail_load_FEA	t_fail_load_FEA	0.484	0.208	683	408	0.0204	0.226
Holdemania	r_Ct_Th	r_Ct_Th	0.27	0.115	683	452	0.0189	0.226
Lachnoclostridium	t_CtBATA	t_CtBATA	-0.154	0.067	683	681	0.0211	0.231
Prevotella_9	t_Ct_Th	t_Ct_Th	0.398	0.171	683	147	0.0206	0.232
Alistipes	t_Ct_Th	t_Ct_Th	0.297	0.128	683	644	0.0209	0.233
Ruminiclostridium_5	t_Total_Area	t_Total_Area	-0.17	0.075	683	674	0.0234	0.235
Defluviitaleaceae_UCG.011	r_Total_Area	r_Total_Area	0.242	0.107	683	220	0.0235	0.237
Bilophila	t_Tb_Inn_vBMD	t_Tb_Inn_vBMD	0.288	0.126	683	515	0.0228	0.242
Ruminiclostridium_1	t_Ct_vBMD	t_Ct_vBMD	0.249	0.112	683	91	0.0266	0.243
GCA.900066575	t_Tot_vBMD	t_Tot_vBMD	0.274	0.119	683	456	0.0222	0.244
Caproiciproducens	r_Total_Area	r_Total_Area	-0.238	0.106	683	205	0.0258	0.244
Veillonella	r_Total_Area	r_Total_Area	0.316	0.141	683	281	0.0255	0.244
Dorea	t_Ct_vBMD	t_Ct_vBMD	0.392	0.178	683	594	0.0278	0.246
Ruminococcaceae_UCG.004	t_Ct_Th	t_Ct_Th	-0.289	0.127	683	542	0.0235	0.248
Turicibacter	t_Tb_N	t_Tb_N	0.307	0.139	683	219	0.0273	0.248

## Sheet: S_Tab7_Species_Bone_FHS_Men
feature	metadata	value	coef	stderr	N	N.not.0	pval	qval
Fusicatenibacter_saccharivorans	r_Ct_Th	r_Ct_Th	-0.393	0.112	544	480	0.000507	0.05
Blautia_faecis	t_CtBATA	t_CtBATA	-0.368	0.116	544	465	0.00154	0.104
Fusicatenibacter_saccharivorans	r_CtBATA	r_CtBATA	-0.346	0.113	544	480	0.0023	0.129
Blautia_faecis	r_Tot_vBMD	r_Tot_vBMD	-0.356	0.121	544	465	0.00332	0.155
Blautia_faecis	t_Ct_Th	t_Ct_Th	-0.355	0.117	544	465	0.00261	0.164
Anaerotruncus_colihominis	t_CtBATA	t_CtBATA	-0.154	0.053	544	55	0.00364	0.173
Blautia_obeum	r_Ct_Th	r_Ct_Th	-0.367	0.126	544	443	0.00381	0.177
Fusicatenibacter_saccharivorans	r_Tot_vBMD	r_Tot_vBMD	-0.297	0.105	544	480	0.00498	0.178
Bilophila_wadsworthia	r_Ct_vBMD	r_Ct_vBMD	-0.355	0.125	544	342	0.00487	0.188
Roseburia_intestinalis	r_Ct_vBMD	r_Ct_vBMD	-0.435	0.153	544	382	0.00462	0.188
Anaerostipes_hadrus	r_Ct_Th	r_Ct_Th	-0.315	0.111	544	496	0.00472	0.189
Akkermansia_muciniphila	r_CtBATA	r_CtBATA	-0.589	0.206	544	264	0.00449	0.198
Blautia_obeum	t_CtBATA	t_CtBATA	-0.311	0.115	544	443	0.00703	0.199
Blautia_obeum	t_Total_Area	t_Total_Area	0.327	0.115	544	443	0.00467	0.206
Anaerotruncus_colihominis	t_Ct_Th	t_Ct_Th	-0.144	0.054	544	55	0.00759	0.215
Bacteroides_intestinalis	t_Tb_N	t_Tb_N	-0.26	0.095	544	81	0.00665	0.218
Parabacteroides_distasonis	t_Tb_N	t_Tb_N	0.348	0.129	544	259	0.00722	0.218
Blautia_faecis	r_CtBATA	r_CtBATA	-0.348	0.13	544	465	0.00781	0.221
Blautia_obeum	r_Tot_vBMD	r_Tot_vBMD	-0.31	0.12	544	443	0.00994	0.221
Faecalibacterium_prausnitzii	r_Tb_Inn_vBMD	r_Tb_Inn_vBMD	-0.44	0.16	544	449	0.00632	0.223
Akkermansia_muciniphila	r_Ct_Th	r_Ct_Th	-0.545	0.206	544	264	0.00838	0.224
Blautia_faecis	r_Ct_Th	r_Ct_Th	-0.344	0.13	544	465	0.00827	0.224
Oxalobacter_formigenes	t_Total_Area	t_Total_Area	0.166	0.064	544	86	0.00993	0.236
Bacteroides_eggerthii	r_Tb_Inn_vBMD	r_Tb_Inn_vBMD	0.344	0.138	544	95	0.013	0.243
Akkermansia_muciniphila	r_Tot_vBMD	r_Tot_vBMD	-0.468	0.19	544	264	0.0141	0.243
Collinsella_aerofaciens	r_Tot_vBMD	r_Tot_vBMD	-0.381	0.155	544	420	0.0144	0.243
Bacteroides_eggerthii	r_Tb_vBMD	r_Tb_vBMD	0.355	0.138	544	95	0.0105	0.246

## Sheet: S_Tab8_Species_Bone_FHS_Women
feature	metadata	value	coef	stderr	N	N.not.0	pval	qval
Anaerotruncus_colihominis	r_Total_Area	r_Total_Area	-0.228	0.067	683	141	0.000732	0.0795
Blautia_faecis	t_Tb_Inn_vBMD	t_Tb_Inn_vBMD	-0.423	0.121	683	589	0.00053	0.0907
Erysipelatoclostridium_ramosum	t_Tb_N	t_Tb_N	-0.362	0.107	683	176	0.000805	0.14
Eggerthella_lenta	r_Total_Area	r_Total_Area	-0.303	0.102	683	277	0.00304	0.141
Blautia_faecis	t_Tb_vBMD	t_Tb_vBMD	-0.405	0.122	683	589	0.00098	0.142
Anaerotruncus_colihominis	r_CtBATA	r_CtBATA	0.216	0.068	683	141	0.00159	0.146
Blautia_faecis	r_Tb_vBMD	r_Tb_vBMD	-0.413	0.13	683	589	0.00165	0.15
Roseburia_hominis	t_CtBATA	t_CtBATA	0.413	0.129	683	412	0.00148	0.158
Bacteroides_massiliensis	t_fail_load_FEA	t_fail_load_FEA	0.634	0.19	683	203	0.000907	0.158
Roseburia_hominis	t_Ct_Th	t_Ct_Th	0.396	0.133	683	412	0.00299	0.162
Sutterella_wadsworthensis	r_Total_Area	r_Total_Area	0.319	0.113	683	147	0.00501	0.18
Ruminococcus_2_bromii	t_Ct_vBMD	t_Ct_vBMD	0.587	0.208	683	339	0.00485	0.181
Roseburia_hominis	t_Ct_vBMD	t_Ct_vBMD	0.452	0.164	683	412	0.00591	0.181
Blautia_faecis	r_Tb_Inn_vBMD	r_Tb_Inn_vBMD	-0.395	0.131	683	589	0.00264	0.181
Anaerotruncus_colihominis	t_Total_Area	t_Total_Area	-0.166	0.062	683	141	0.00723	0.233
Roseburia_inulinivorans	t_Tb_vBMD	t_Tb_vBMD	0.357	0.133	683	487	0.00732	0.245

## Sheet: S_Tab9_Genera_Bone_FHS_Subsampl
feature	metadata	value	coef	stderr	N	N.not.0	pval	qval
Blautia	t_Ct_Th	t_Ct_Th	-0.373	0.075	836	833	8.93e-07	0.000166
Blautia	t_CtBATA	t_CtBATA	-0.295	0.065	836	833	6.87e-06	0.000546
Romboutsia	r_Total_Area	r_Total_Area	0.884	0.208	836	495	2.53e-05	0.00302
Victivallis	t_Tb_Inn_vBMD	t_Tb_Inn_vBMD	0.456	0.12	836	230	0.000165	0.00885
Romboutsia	t_Total_Area	t_Total_Area	0.605	0.16	836	495	0.000163	0.00915
Lachnospiraceae_UCG.009	r_Tb_N	r_Tb_N	0.293	0.078	836	98	0.00017	0.0124
Ruminococcaceae_UCG.004	t_CtBATA	t_CtBATA	-0.411	0.118	836	638	0.000519	0.016
Victivallis	t_Tb_N	t_Tb_N	0.41	0.117	836	230	0.000504	0.0162
Ruminococcaceae_UCG.004	t_Ct_Th	t_Ct_Th	-0.457	0.137	836	638	0.00087	0.0259
Romboutsia	r_Tot_vBMD	r_Tot_vBMD	-0.483	0.146	836	495	0.000968	0.0283
Blautia	t_Tot_vBMD	t_Tot_vBMD	-0.228	0.07	836	833	0.00111	0.0289
Defluviitaleaceae_UCG.011	r_Total_Area	r_Total_Area	0.496	0.14	836	268	0.000409	0.0292
Subdoligranulum	t_Ct_vBMD	t_Ct_vBMD	0.457	0.142	836	752	0.00129	0.0313
Defluviitaleaceae_UCG.011	t_Total_Area	t_Total_Area	0.358	0.108	836	268	0.000975	0.0313
Lachnospiraceae_ND3007_group	t_Ct_vBMD	t_Ct_vBMD	0.443	0.139	836	611	0.00145	0.0335
Romboutsia	r_CtBATA	r_CtBATA	-0.486	0.144	836	495	0.000798	0.034
Victivallis	t_Tb_vBMD	t_Tb_vBMD	0.391	0.123	836	230	0.00157	0.0404
Lachnoclostridium	t_CtBATA	t_CtBATA	-0.196	0.066	836	833	0.00287	0.0488
Eggerthella	t_Ct_Th	t_Ct_Th	-0.405	0.133	836	433	0.00243	0.0519
Anaerostipes	t_Ct_Th	t_Ct_Th	-0.301	0.099	836	813	0.00246	0.0519
Anaerostipes	t_CtBATA	t_CtBATA	-0.252	0.085	836	813	0.00319	0.0527
Tyzzerella_4	r_Total_Area	r_Total_Area	-0.456	0.143	836	122	0.00154	0.0568
DTU089	r_Ct_Th	r_Ct_Th	-0.478	0.159	836	353	0.00282	0.0689
Candidatus_Stoquefichus	t_Ct_vBMD	t_Ct_vBMD	-0.3	0.105	836	167	0.00434	0.0692
Lachnospira	t_Ct_vBMD	t_Ct_vBMD	0.306	0.109	836	785	0.00496	0.0745
Ruminococcaceae_UCG.004	t_Tot_vBMD	t_Tot_vBMD	-0.352	0.126	836	638	0.00539	0.0839
Erysipelotrichaceae_UCG.003	t_Ct_vBMD	t_Ct_vBMD	0.407	0.15	836	600	0.00677	0.0862
Eggerthella	t_fail_load_FEA	t_fail_load_FEA	-0.508	0.177	836	433	0.00415	0.0887
DTU089	t_Tb_Inn_vBMD	t_Tb_Inn_vBMD	-0.357	0.13	836	353	0.00598	0.0915
Actinomyces	t_Tb_vBMD	t_Tb_vBMD	-0.217	0.08	836	218	0.00669	0.0921
Blautia	r_Tot_vBMD	r_Tot_vBMD	-0.189	0.07	836	833	0.00699	0.0929
Flavonifractor	t_Ct_vBMD	t_Ct_vBMD	-0.282	0.106	836	775	0.0081	0.0952
Lachnoclostridium	t_Ct_Th	t_Ct_Th	-0.204	0.076	836	833	0.00739	0.0997

## Sheet: S_Tab10_Genera_FHS_MrOS_Metanal
feature	exposure	coef	stderr	pval	k	tau2	stderr.tau2	pval.tau2	I2	H2	weight_FHS	weight_MrOS	pval.bonf	qval.fdr	qval
Akkermansia	r_CtBATA	-0.424	0.106	6.04e-05	2	0	0.0316582	0.539372	0	1	49.8001	50.1999	0.0102688	0.0102688	0.0103
Akkermansia	r_Tot_vBMD	-0.399	0.105	0.000146	2	0	0.0312373	0.563843	0	1	50.4228	49.5772	0.0247822	0.0247822	0.0248
DTU089	t_Ct_vBMD	-0.262	0.072	0.000255	2	0	0.019567	0.77712	0	1	24.6311	75.3689	0.0433641	0.0433641	0.0434
Lachnospiraceae_NK4A136_group	t_Ct_vBMD	0.241	0.077	0.00178	2	0	0.0181641	0.383758	0	1	36.2258	63.7742	0.302798	0.151399	0.151
Clostridium_sensu_stricto_1	r_CtBATA	-0.257	0.084	0.00226	2	0	0.0201729	0.389903	0	1	45.2156	54.7844	0.383917	0.155006	0.155
Faecalibacterium	t_Ct_vBMD	0.234	0.078	0.00274	2	0	0.0173058	0.926579	0	1	47.6816	52.3184	0.465159	0.155053	0.155
Klebsiella	r_CtBATA	0.214	0.08	0.00748	2	0	0.0209481	0.98204	0	1	68.662	31.338	1	0.317797	0.318
Akkermansia	r_Total_Area	0.377	0.137	0.00586	2	0	0.0551215	0.656136	0	1	39.9397	60.0603	0.996501	0.332167	0.332
Alistipes	t_Ct_Th	0.162	0.065	0.0128	2	0	0.0124821	0.432862	0	1	40.1172	59.8828	1	0.363757	0.364
Anaerostipes	t_Ct_Th	-0.153	0.062	0.014	2	0	0.0110307	0.321907	0	1	54.169	45.831	1	0.363757	0.364
Erysipelatoclostridium	t_Ct_Th	-0.184	0.072	0.0108	2	0	0.016527	0.954038	0	1	33.7628	66.2372	1	0.363757	0.364
Akkermansia	t_Ct_vBMD	-0.283	0.126	0.025	2	0	0.0452773	0.671294	0	1	47.8884	52.1116	1	0.427547	0.428
Fusicatenibacter	t_Ct_vBMD	0.169	0.074	0.0231	2	0	0.0168615	0.944295	0	1	36.7464	63.2536	1	0.427547	0.428
Eisenbergiella	t_Ct_vBMD	-0.147	0.068	0.0305	2	0	0.0184245	0.771509	0	1	23.0244	76.9756	1	0.427547	0.428
Roseburia	t_Ct_vBMD	0.146	0.068	0.0327	2	0.000160277	0.0145923	0.313522	1.55333	1.01578	34.3511	65.6489	1	0.427547	0.428
Anaerofilum	r_fail_load_FEA	-0.217	0.072	0.00271	2	0	0.0290385	0.936994	0	1	14.9255	85.0745	0.460787	0.460787	0.461
Akkermansia	r_Ct_vBMD	-0.309	0.117	0.00847	2	0	0.0390486	0.633444	0	1	51.2656	48.7344	1	0.479736	0.48
Ruminiclostridium	r_Ct_vBMD	0.193	0.07	0.0055	2	0.000215687	0.0137539	0.311884	2.21775	1.02268	46.2731	53.7269	0.93424	0.479736	0.48
Lachnospiraceae_NK4A136_group	t_Total_Area	-0.195	0.074	0.00849	2	0	0.0177961	0.560379	0	1	32.2563	67.7437	1	0.481223	0.481
Fournierella	t_CtBATA	-0.13	0.06	0.0309	2	0	0.0123253	0.998971	0	1	29.4539	70.5461	1	0.501094	0.501
DTU089	t_CtBATA	-0.147	0.065	0.0233	2	0.000909436	0.0153243	0.296113	8.39278	1.09162	26.4291	73.5709	1	0.501094	0.501
Anaerostipes	t_CtBATA	-0.156	0.07	0.0266	2	0.00254778	0.0139927	0.245838	25.7499	1.3468	53.0814	46.9186	1	0.501094	0.501
Romboutsia	t_CtBATA	-0.222	0.077	0.00373	2	0	0.019166	0.844296	0	1	31.601	68.399	0.634878	0.501094	0.501
Erysipelatoclostridium	t_CtBATA	-0.156	0.07	0.0261	2	0	0.0155892	0.571235	0	1	33.6891	66.3109	1	0.501094	0.501
Alistipes	t_fail_load_FEA	0.22	0.09	0.0147	2	0	0.0387284	0.926341	0	1	18.153	81.847	1	0.509332	0.509
Lactobacillus	t_fail_load_FEA	-0.175	0.071	0.0137	2	0	0.0320173	0.977713	0	1	12.7492	87.2508	1	0.509332	0.509
Anaerofustis	t_Ct_vBMD	-0.0579	0.031	0.0582	2	0	0.00329979	0.778047	0	1	27.7469	72.2531	1	0.572396	0.572
Faecalitalea	t_Ct_vBMD	-0.147	0.075	0.0501	2	0	0.0195252	0.672075	0	1	28.4995	71.5005	1	0.572396	0.572
Oscillospira	t_Ct_vBMD	0.161	0.085	0.0596	2	0	0.0232744	0.761602	0	1	33.0353	66.9647	1	0.572396	0.572
Lachnospiraceae_ND3007_group	t_Ct_vBMD	0.274	0.149	0.0654	2	0.0304874	0.0635542	0.0778354	67.8408	3.10953	44.3792	55.6208	1	0.572396	0.572
Desulfovibrio	t_Ct_Th	0.163	0.083	0.0481	2	0	0.0193543	0.861012	0	1	48.9495	51.0505	1	0.596302	0.596
Anaerofustis	t_Ct_Th	-0.0539	0.027	0.042	2	0	0.00251805	0.624779	0	1	27.051	72.949	1	0.596302	0.596
Ruminiclostridium_5	t_Ct_Th	-0.127	0.067	0.0571	2	0.0037069	0.0125523	0.19006	41.7641	1.71715	50.7929	49.2071	1	0.596302	0.596
DTU089	t_Ct_Th	-0.167	0.088	0.0573	2	0.00669712	0.0243548	0.200827	38.8883	1.63635	34.3117	65.6883	1	0.596302	0.596
Lachnospiraceae_FCS020_group	t_Ct_Th	0.0862	0.047	0.0642	2	0	0.0122243	0.449313	0	1	14.7357	85.2643	1	0.596302	0.596
Acidaminococcus	t_Ct_Th	0.126	0.067	0.0618	2	0	0.0178431	0.810592	0	1	23.4766	76.5234	1	0.596302	0.596
Lactobacillus	t_Ct_Th	-0.118	0.06	0.047	2	0.0012147	0.0112296	0.277233	15.2974	1.1806	33.6753	66.3247	1	0.596302	0.596
Roseburia	t_Ct_Th	0.114	0.058	0.0512	2	0	0.0107439	0.891389	0	1	34.0437	65.9563	1	0.596302	0.596
Coprococcus_2	t_Ct_Th	0.196	0.092	0.0332	2	0	0.0284182	0.475881	0	1	29.9817	70.0183	1	0.596302	0.596
Lachnospiraceae_ND3007_group	t_Ct_Th	0.121	0.069	0.0796	2	0	0.0156041	0.848892	0	1	31.8158	68.1842	1	0.64465	0.645
Alistipes	t_CtBATA	0.125	0.063	0.0487	2	0	0.0117787	0.571622	0	1	40.0473	59.9527	1	0.644849	0.645
Anaerofustis	t_CtBATA	-0.0506	0.026	0.0493	2	0	0.00237387	0.512319	0	1	27.0038	72.9962	1	0.644849	0.645
Hungatella	t_CtBATA	-0.119	0.064	0.0625	2	0	0.0131886	0.913232	0	1	31.9014	68.0986	1	0.650545	0.651
Acidaminococcus	t_CtBATA	0.118	0.065	0.0713	2	0	0.0168193	0.735692	0	1	23.4886	76.5114	1	0.650545	0.651
Holdemania	t_CtBATA	-0.0943	0.052	0.0724	2	0	0.00854927	0.392926	0	1	35.1393	64.8607	1	0.650545	0.651
Tyzzerella_3	t_CtBATA	-0.0897	0.049	0.0674	2	0	0.0126309	0.381204	0	1	16.0203	83.9797	1	0.650545	0.651
Fournierella	t_Ct_Th	-0.104	0.062	0.0942	2	0	0.0130832	0.904398	0	1	29.5164	70.4836	1	0.651602	0.652
Hungatella	t_Ct_Th	-0.109	0.066	0.0973	2	0	0.0139975	0.94928	0	1	31.9414	68.0586	1	0.651602	0.652
Romboutsia	t_Ct_Th	-0.16	0.093	0.0863	2	0.00456762	0.0268178	0.251078	24.0869	1.3173	36.036	63.964	1	0.651602	0.652
Bifidobacterium	t_Ct_Th	0.205	0.126	0.103	2	0.0141174	0.0468904	0.18695	42.578	1.74149	40.1049	59.8951	1	0.651602	0.652
Akkermansia	r_Ct_Th	-0.412	0.173	0.017	2	0.034685	0.0848014	0.123521	57.8433	2.3721	46.0962	53.9038	1	0.657357	0.657
Klebsiella	r_Ct_Th	0.201	0.086	0.0202	2	0	0.0220239	0.929102	0	1	60.1457	39.8543	1	0.657357	0.657
Clostridium_sensu_stricto_1	r_Ct_Th	-0.207	0.091	0.0232	2	0.00144414	0.0252364	0.296903	8.09273	1.08805	37.3602	62.6398	1	0.657357	0.657
Hungatella	t_Ct_vBMD	-0.126	0.076	0.0968	2	0	0.0184964	0.394402	0	1	32.5073	67.4927	1	0.657928	0.658
Agathobacter	t_Ct_vBMD	0.117	0.069	0.0935	2	0	0.0140447	0.505093	0	1	41.7016	58.2984	1	0.657928	0.658
Anaerotruncus	t_CtBATA	-0.103	0.066	0.119	2	0	0.0128	0.932311	0	1	39.5968	60.4032	1	0.674584	0.675
Caproiciproducens	t_CtBATA	0.0758	0.048	0.115	2	0	0.00732748	0.417237	0	1	33.526	66.474	1	0.674584	0.675
Eisenbergiella	t_CtBATA	-0.1	0.057	0.0794	2	0	0.0131342	0.588015	0	1	22.7158	77.2842	1	0.674584	0.675
Lachnospiraceae_FCS020_group	t_CtBATA	0.0749	0.045	0.0977	2	0	0.0115276	0.461447	0	1	14.7197	85.2803	1	0.674584	0.675
Bifidobacterium	t_CtBATA	0.14	0.089	0.114	2	0	0.025419	0.336893	0	1	32.7025	67.2975	1	0.674584	0.675
Streptococcus	t_CtBATA	-0.114	0.072	0.116	2	0.000118472	0.0149429	0.314582	1.12124	1.01134	44.3702	55.6298	1	0.674584	0.675
Phascolarctobacterium	t_CtBATA	0.169	0.099	0.0872	2	0	0.0287614	0.40921	0	1	40.3443	59.6557	1	0.674584	0.675
Lachnospiraceae_ND3007_group	t_CtBATA	0.109	0.067	0.106	2	0	0.0147066	0.678249	0	1	31.7802	68.2198	1	0.674584	0.675
Coprococcus_2	t_CtBATA	0.145	0.089	0.103	2	0	0.026813	0.495904	0	1	29.9472	70.0528	1	0.674584	0.675
Desulfovibrio	t_CtBATA	0.123	0.08	0.124	2	0	0.0182551	0.504872	0	1	48.9564	51.0436	1	0.681441	0.681
Streptococcus	r_Ct_Th	-0.161	0.073	0.0283	2	0	0.0164671	0.734244	0	1	36.5207	63.4793	1	0.687225	0.687
Lactobacillus	t_CtBATA	-0.0784	0.052	0.131	2	0	0.00897965	0.370426	0	1	30.6794	69.3206	1	0.697906	0.698
Erysipelatoclostridium	t_Ct_vBMD	-0.131	0.083	0.117	2	0	0.0217647	0.497525	0	1	34.507	65.493	1	0.71024	0.71
DTU089	r_CtBATA	-0.123	0.06	0.042	2	0	0.0133244	0.436495	0	1	26.2915	73.7085	1	0.713213	0.713
Oxalobacter	r_CtBATA	-0.0832	0.041	0.0409	2	0	0.00473023	0.591374	0	1	54.816	45.184	1	0.713213	0.713
Caproiciproducens	t_Ct_Th	0.0767	0.05	0.121	2	0	0.00777439	0.540391	0	1	33.5433	66.4567	1	0.719673	0.72
Eisenbergiella	t_Ct_Th	-0.12	0.083	0.148	2	0.00582866	0.0221594	0.206995	37.1986	1.59232	32.9189	67.0811	1	0.719673	0.72
Parasutterella	t_Ct_Th	0.147	0.098	0.136	2	0	0.0274886	0.459879	0	1	47.2735	52.7265	1	0.719673	0.72
Streptococcus	t_Ct_Th	-0.112	0.074	0.132	2	0	0.0156831	0.781706	0	1	44.2844	55.7156	1	0.719673	0.72
Holdemania	t_Ct_Th	-0.0917	0.063	0.148	2	0.00204732	0.0119654	0.250732	24.1977	1.31922	38.7864	61.2136	1	0.719673	0.72
Roseburia	t_CtBATA	0.0827	0.057	0.145	2	0	0.0101328	0.363329	0	1	33.9798	66.0202	1	0.745106	0.745
Akkermansia	t_Tb_vBMD	-0.244	0.103	0.0176	2	0	0.0300141	0.992899	0	1	54.3295	45.6705	1	0.749636	0.75
Victivallis	t_Tb_vBMD	0.175	0.072	0.0155	2	0.0034515	0.0153991	0.226282	31.6977	1.46408	39.7037	60.2963	1	0.749636	0.75
Akkermansia	t_Tot_vBMD	-0.263	0.106	0.0132	2	0	0.0319615	0.57419	0	1	52.2602	47.7398	1	0.756434	0.756
Alistipes	t_Tot_vBMD	0.115	0.064	0.0692	2	0	0.0115199	0.845849	0	1	45.0402	54.9598	1	0.756434	0.756
DTU089	t_Tot_vBMD	-0.237	0.128	0.0637	2	0.0238948	0.0470291	0.0594411	71.8541	3.55291	43.898	56.102	1	0.756434	0.756
Angelakisella	t_Tot_vBMD	0.126	0.064	0.0476	2	0.000938375	0.0127505	0.290745	10.4079	1.11617	33.9223	66.0777	1	0.756434	0.756
Anaerostipes	t_Tot_vBMD	-0.137	0.06	0.0215	2	0	0.0104658	0.490494	0	1	59.1552	40.8448	1	0.756434	0.756
Streptococcus	t_Tot_vBMD	-0.154	0.072	0.0321	2	0	0.0145135	0.904821	0	1	49.4957	50.5043	1	0.756434	0.756
Victivallis	t_Tot_vBMD	0.117	0.06	0.0505	2	0	0.0114127	0.368096	0	1	33.096	66.904	1	0.756434	0.756
Roseburia	t_Tot_vBMD	0.102	0.058	0.0756	2	0	0.00991303	0.754318	0	1	38.2514	61.7486	1	0.756434	0.756
Alistipes	t_Ct_vBMD	0.0952	0.075	0.205	2	0	0.0165209	0.683472	0	1	40.7147	59.2853	1	0.763991	0.764
Klebsiella	t_Ct_vBMD	0.117	0.097	0.229	2	0	0.0304727	0.873117	0	1	67.9305	32.0695	1	0.763991	0.764
Ruminococcus_2	t_Ct_vBMD	0.127	0.112	0.256	2	0	0.0371645	0.706722	0	1	39.1816	60.8184	1	0.763991	0.764
Angelakisella	t_Ct_vBMD	0.0957	0.069	0.167	2	0	0.0167555	0.521576	0	1	28.2403	71.7597	1	0.763991	0.764
Caproiciproducens	t_Ct_vBMD	0.0796	0.057	0.162	2	0	0.0101394	0.85466	0	1	34.5707	65.4293	1	0.763991	0.764
Dorea	t_Ct_vBMD	0.145	0.121	0.231	2	0.0159725	0.0420265	0.141453	53.7482	2.16208	42.9342	57.0658	1	0.763991	0.764
Lachnospiraceae_FCS020_group	t_Ct_vBMD	0.195	0.147	0.185	2	0.0334624	0.0632934	0.0465063	74.7676	3.96316	41.215	58.785	1	0.763991	0.764
Romboutsia	t_Ct_vBMD	-0.133	0.091	0.146	2	0	0.0269434	0.339883	0	1	32.2416	67.7584	1	0.763991	0.764
Terrisporobacter	t_Ct_vBMD	0.0711	0.064	0.265	2	0	0.0115384	0.502554	0	1	47.5712	52.4288	1	0.763991	0.764
Sutterella	t_Ct_vBMD	0.149	0.117	0.202	2	0	0.0396581	0.848196	0	1	41.4805	58.5195	1	0.763991	0.764
Intestinimonas	t_Ct_vBMD	-0.0734	0.065	0.256	2	0	0.011926	0.598355	0	1	45.0069	54.9931	1	0.763991	0.764
Pseudoflavonifractor	t_Ct_vBMD	0.0773	0.069	0.26	2	0.00399024	0.0157198	0.211664	35.8978	1.56001	30.3852	69.6148	1	0.763991	0.764
Negativibacillus	t_Ct_vBMD	0.0983	0.085	0.249	2	0	0.0221101	0.861789	0	1	36.8411	63.1589	1	0.763991	0.764
Acidaminococcus	t_Ct_vBMD	0.103	0.078	0.185	2	0	0.0232723	0.633306	0	1	24.2504	75.7496	1	0.763991	0.764
Phascolarctobacterium	t_Ct_vBMD	0.175	0.118	0.137	2	0	0.0404209	0.846563	0	1	40.9353	59.0647	1	0.763991	0.764
Lachnospira	t_Ct_vBMD	0.163	0.127	0.197	2	0.022478	0.0456172	0.0693321	69.6856	3.29876	47.0613	52.9387	1	0.763991	0.764
Paraprevotella	r_Ct_vBMD	-0.184	0.098	0.0613	2	0	0.02912	0.366175	0	1	37.8575	62.1425	1	0.764188	0.764
Klebsiella	r_Ct_vBMD	0.156	0.089	0.0778	2	0	0.0262109	0.655703	0	1	69.3955	30.6045	1	0.764188	0.764
Ruminococcus_2	r_Ct_vBMD	0.196	0.104	0.059	2	0	0.0314899	0.994083	0	1	41.2003	58.7997	1	0.764188	0.764
Angelakisella	r_Ct_vBMD	0.146	0.065	0.0244	2	0	0.0141036	0.415618	0	1	30.5067	69.4933	1	0.764188	0.764
Hydrogenoanaerobacterium	r_Ct_vBMD	0.125	0.062	0.0428	2	0	0.0123406	0.692911	0	1	32.4093	67.5907	1	0.764188	0.764
Caproiciproducens	r_Ct_vBMD	0.108	0.055	0.0502	2	0.000546599	0.00918987	0.296064	8.41152	1.09184	37.2375	62.7625	1	0.764188	0.764
Lachnospiraceae_FCS020_group	r_Ct_vBMD	0.0991	0.051	0.05	2	0	0.0132244	0.458032	0	1	16.329	83.671	1	0.764188	0.764
Acidaminococcus	r_Ct_vBMD	0.129	0.074	0.0809	2	0	0.0196959	0.978183	0	1	26.4921	73.5079	1	0.764188	0.764
Clostridium_sensu_stricto_1	r_Ct_vBMD	-0.189	0.094	0.0441	2	0	0.0250233	0.939392	0	1	45.83	54.17	1	0.764188	0.764
Bifidobacterium	t_Tot_vBMD	0.186	0.106	0.0809	2	0.00620161	0.0331393	0.243555	26.4652	1.3599	40.8145	59.1855	1	0.764479	0.764
Lactobacillus	t_Tot_vBMD	-0.0892	0.053	0.0905	2	0	0.00864496	0.780511	0	1	34.9664	65.0336	1	0.769664	0.77
Faecalitalea	t_CtBATA	-0.0897	0.063	0.155	2	0	0.0138792	0.643657	0	1	28.1598	71.8402	1	0.772917	0.773
DTU089	r_Ct_vBMD	-0.116	0.068	0.0869	2	0	0.0163426	0.982256	0	1	27.1422	72.8578	1	0.777622	0.778
Ruminococcus_2	t_Ct_Th	0.126	0.097	0.195	2	0	0.0279953	0.439685	0	1	38.6694	61.3306	1	0.780874	0.781
Anaerotruncus	t_Ct_Th	-0.0876	0.068	0.196	2	0	0.0135862	0.77728	0	1	39.6764	60.3236	1	0.780874	0.781
Lachnoclostridium	t_Ct_Th	-0.0789	0.06	0.188	2	0.00359033	0.0101463	0.157122	50.0426	2.00171	50.0688	49.9312	1	0.780874	0.781
Cloacibacillus	t_Ct_Th	0.0696	0.054	0.198	2	0	0.00828327	0.449831	0	1	46.6175	53.3825	1	0.780874	0.781
Agathobacter	t_Ct_Th	0.0783	0.061	0.197	2	0	0.0107735	0.933971	0	1	40.568	59.432	1	0.780874	0.781
Lachnospiraceae_NK4A136_group	r_Ct_vBMD	0.121	0.072	0.0932	2	0	0.0153341	0.96224	0	1	39.1061	60.8939	1	0.792527	0.793
Fournierella	t_Total_Area	0.132	0.069	0.0537	2	0	0.0171822	0.746072	0	1	26.2031	73.7969	1	0.794499	0.794
Akkermansia	t_Total_Area	0.264	0.123	0.0319	2	0	0.0436083	0.902034	0	1	43.1044	56.8956	1	0.794499	0.794
Coprobacter	t_Total_Area	0.139	0.078	0.0748	2	0	0.0182251	0.455191	0	1	38.6195	61.3805	1	0.794499	0.794
Anaerostipes	t_Total_Area	0.132	0.07	0.0598	2	0	0.0139283	0.599473	0	1	49.9264	50.0736	1	0.794499	0.794
Desulfovibrio	t_Tot_vBMD	0.129	0.079	0.103	2	0	0.0180081	0.716611	0	1	54.4814	45.5186	1	0.798925	0.799
Erysipelatoclostridium	t_Tot_vBMD	-0.116	0.071	0.103	2	0	0.0150173	0.782483	0	1	38.6658	61.3342	1	0.798925	0.799
Terrisporobacter	r_Ct_vBMD	0.0963	0.059	0.105	2	0	0.00997268	0.369507	0	1	48.6218	51.3782	1	0.802447	0.802
Lachnospiraceae_ND3007_group	t_Total_Area	-0.133	0.076	0.0808	2	0	0.0203812	0.932659	0	1	28.1637	71.8363	1	0.807917	0.808
Bacteroides	t_Total_Area	0.0627	0.039	0.11	2	0	0.00438591	0.936639	0	1	46.4244	53.5756	1	0.810292	0.81
Caproiciproducens	t_Total_Area	-0.0902	0.055	0.1	2	0	0.0101512	0.754895	0	1	29.9436	70.0564	1	0.810292	0.81
Romboutsia	t_Total_Area	0.357	0.241	0.138	2	0.0977695	0.164739	0.0126087	83.9311	6.22319	46.5457	53.4543	1	0.810292	0.81
Intestinibacter	t_Total_Area	0.129	0.084	0.125	2	0	0.0231906	0.370952	0	1	31.609	68.391	1	0.810292	0.81
Holdemania	t_Total_Area	0.0956	0.06	0.111	2	0	0.0118102	0.542026	0	1	31.3437	68.6563	1	0.810292	0.81
Tyzzerella_3	t_Total_Area	0.193	0.123	0.116	2	0.0200645	0.0463032	0.108033	61.2818	2.58276	36.0445	63.9555	1	0.810292	0.81
Dielma	t_Ct_Th	0.0636	0.051	0.211	2	0.00264047	0.00740637	0.155558	50.4185	2.01688	44.7337	55.2663	1	0.815403	0.815
Klebsiella	r_Tot_vBMD	0.171	0.08	0.0322	2	0	0.0209269	0.930706	0	1	68.6711	31.3289	1	0.81569	0.816
DTU089	r_Tot_vBMD	-0.166	0.092	0.0699	2	0.00852503	0.0252366	0.166441	47.7728	1.91471	37.7325	62.2675	1	0.81569	0.816
Anaerotruncus	r_Tot_vBMD	-0.132	0.065	0.0434	2	0	0.012339	0.947376	0	1	41.9673	58.0327	1	0.81569	0.816
Romboutsia	r_Tot_vBMD	-0.165	0.084	0.0501	2	0.00245653	0.0216775	0.275159	16.0261	1.19085	36.285	63.715	1	0.81569	0.816
Bifidobacterium	r_Tot_vBMD	0.16	0.088	0.0703	2	0	0.0241271	0.530102	0	1	35.4655	64.5345	1	0.81569	0.816
Oxalobacter	r_Tot_vBMD	-0.0742	0.04	0.0635	2	0	0.00459157	0.744873	0	1	56.2712	43.7288	1	0.81569	0.816
Clostridium_sensu_stricto_1	r_Tot_vBMD	-0.187	0.084	0.026	2	0	0.0202011	0.853743	0	1	45.1635	54.8365	1	0.81569	0.816
Coprococcus_1	t_CtBATA	-0.0818	0.061	0.178	2	0	0.0110566	0.549354	0	1	37.9553	62.0447	1	0.816034	0.816
Intestinimonas	t_CtBATA	-0.0714	0.054	0.187	2	0	0.00839147	0.390271	0	1	44.6571	55.3429	1	0.816034	0.816
Fournierella	t_fail_load_FEA	-0.0841	0.082	0.306	2	0	0.044439	0.798957	0	1	12.2156	87.7844	1	0.817378	0.817
Akkermansia	t_fail_load_FEA	-0.165	0.157	0.294	2	0	0.0991441	0.492113	0	1	22.9646	77.0354	1	0.817378	0.817
Paraprevotella	t_fail_load_FEA	0.102	0.124	0.41	2	0	0.0844904	0.432904	0	1	15.1323	84.8677	1	0.817378	0.817
Coprobacter	t_fail_load_FEA	0.169	0.098	0.0852	2	0	0.042932	0.639664	0	1	19.7553	80.2447	1	0.817378	0.817
Prevotella_7	t_fail_load_FEA	-0.138	0.169	0.417	2	0.0300164	0.0903177	0.169563	47.0003	1.8868	34.118	65.882	1	0.817378	0.817
Bacteroides	t_fail_load_FEA	0.0483	0.054	0.368	2	0.000469296	0.0103398	0.301264	6.41876	1.06859	26.9	73.1	1	0.817378	0.817
Barnesiella	t_fail_load_FEA	0.435	0.308	0.158	2	0.122648	0.281772	0.106779	61.5571	2.60126	39.1196	60.8804	1	0.817378	0.817
Odoribacter	t_fail_load_FEA	0.299	0.156	0.0555	2	0.0140861	0.0836738	0.251949	23.8076	1.31247	28.9161	71.0839	1	0.817378	0.817
Bilophila	t_fail_load_FEA	0.223	0.22	0.311	2	0.064729	0.140849	0.0910065	64.9919	2.85648	41.5903	58.4097	1	0.817378	0.817
Desulfovibrio	t_fail_load_FEA	0.16	0.119	0.181	2	0	0.0551395	0.488798	0	1	24.1131	75.8869	1	0.817378	0.817
Klebsiella	t_fail_load_FEA	0.178	0.134	0.186	2	0	0.0528685	0.594706	0	1	40.9677	59.0323	1	0.817378	0.817
Haemophilus	t_fail_load_FEA	0.114	0.108	0.293	2	0	0.041689	0.589491	0	1	27.199	72.801	1	0.817378	0.817
Anaerofustis	t_fail_load_FEA	-0.0653	0.067	0.329	2	0.00487483	0.015607	0.180775	44.1728	1.79124	28.264	71.736	1	0.817378	0.817
Ruminiclostridium_5	t_fail_load_FEA	-0.0847	0.075	0.257	2	0	0.0203731	0.879984	0	1	26.2215	73.7785	1	0.817378	0.817
DTU089	t_fail_load_FEA	-0.39	0.295	0.186	2	0.141341	0.252471	0.0284395	79.172	4.80122	41.6049	58.3951	1	0.817378	0.817
Ruminococcus_2	t_fail_load_FEA	0.266	0.308	0.388	2	0.135713	0.279581	0.0741066	68.6484	3.18963	39.7644	60.2356	1	0.817378	0.817
Angelakisella	t_fail_load_FEA	0.114	0.146	0.436	2	0.0222725	0.0754327	0.190089	41.7565	1.71693	27.504	72.496	1	0.817378	0.817
Hydrogenoanaerobacterium	t_fail_load_FEA	0.0692	0.076	0.361	2	0	0.0374904	0.591769	0	1	12.3905	87.6095	1	0.817378	0.817
Ruminococcus_1	t_fail_load_FEA	0.103	0.12	0.392	2	0	0.0945031	0.759531	0	1	12.2733	87.7267	1	0.817378	0.817
Anaerotruncus	t_fail_load_FEA	-0.109	0.094	0.247	2	0	0.0422473	0.919322	0	1	17.953	82.047	1	0.817378	0.817
Anaerostipes	t_fail_load_FEA	-0.0839	0.092	0.364	2	0	0.029874	0.4989	0	1	28.1626	71.8374	1	0.817378	0.817
Lachnospiraceae_NK4B4_group	t_fail_load_FEA	-0.0503	0.048	0.297	2	0	0.0288263	0.374053	0	1	6.08244	93.9176	1	0.817378	0.817
Fusicatenibacter	t_fail_load_FEA	0.135	0.167	0.421	2	0.033375	0.0881871	0.142426	53.5218	2.15155	34.147	65.853	1	0.817378	0.817
Lachnoclostridium	t_fail_load_FEA	-0.115	0.062	0.0627	2	0	0.0143008	0.998204	0	1	25.0086	74.9914	1	0.817378	0.817
Blautia	t_fail_load_FEA	-0.107	0.087	0.217	2	0.00795214	0.0246264	0.174894	45.6666	1.84049	31.9007	68.0993	1	0.817378	0.817
Coprococcus_1	t_fail_load_FEA	0.234	0.236	0.32	2	0.087527	0.160694	0.0369354	77.0294	4.35339	42.4248	57.5752	1	0.817378	0.817
Peptococcus	t_fail_load_FEA	-0.0623	0.082	0.445	2	0	0.045725	0.772884	0	1	11.6708	88.3292	1	0.817378	0.817
Cloacibacillus	t_fail_load_FEA	0.12	0.095	0.208	2	0.00511091	0.0313633	0.254309	23.0458	1.29947	28.7822	71.2178	1	0.817378	0.817
Romboutsia	t_fail_load_FEA	0.262	0.355	0.459	2	0.20857	0.362647	0.0206287	81.3359	5.35789	43.1777	56.8223	1	0.817378	0.817
Intestinibacter	t_fail_load_FEA	0.0938	0.103	0.362	2	0	0.0576445	0.638349	0	1	15.326	84.674	1	0.817378	0.817
Terrisporobacter	t_fail_load_FEA	0.0961	0.079	0.225	2	0	0.0253071	0.498898	0	1	22.7058	77.2942	1	0.817378	0.817
Bifidobacterium	t_fail_load_FEA	0.432	0.391	0.27	2	0.249816	0.442062	0.0256428	79.9194	4.97994	42.7641	57.2359	1	0.817378	0.817
Parasutterella	t_fail_load_FEA	0.282	0.15	0.0604	2	0.004269	0.0855339	0.299607	7.05834	1.07594	24.909	75.091	1	0.817378	0.817
Streptococcus	t_fail_load_FEA	-0.219	0.151	0.146	2	0.0194788	0.0742	0.207259	37.1256	1.59047	31.5996	68.4004	1	0.817378	0.817
Faecalitalea	t_fail_load_FEA	-0.281	0.38	0.46	2	0.256498	0.41304	0.00416117	87.8229	8.21211	45.3304	54.6696	1	0.817378	0.817
Erysipelatoclostridium	t_fail_load_FEA	-0.343	0.284	0.227	2	0.127655	0.2345	0.037116	76.9855	4.34508	41.8601	58.1399	1	0.817378	0.817
Negativibacillus	t_fail_load_FEA	-0.0892	0.101	0.377	2	0	0.0535699	0.420415	0	1	16.0247	83.9753	1	0.817378	0.817
Oscillibacter	t_fail_load_FEA	-0.144	0.142	0.31	2	0.0247857	0.0615398	0.127445	56.9587	2.32335	36.818	63.182	1	0.817378	0.817
Ruminiclostridium_1	t_fail_load_FEA	0.0594	0.073	0.415	2	0	0.0196828	0.518668	0	1	25.689	74.311	1	0.817378	0.817
Ruminiclostridium	t_fail_load_FEA	-0.0735	0.09	0.414	2	0	0.0367294	0.500898	0	1	19.3569	80.6431	1	0.817378	0.817
Merdibacter	t_fail_load_FEA	0.0681	0.046	0.141	2	0	0.0172298	0.396622	0	1	9.73038	90.2696	1	0.817378	0.817
Turicibacter	t_fail_load_FEA	0.315	0.426	0.46	2	0.326938	0.516517	0.00201338	89.5149	9.5373	46.0148	53.9852	1	0.817378	0.817
Ruminococcaceae_NK4A214_group	t_fail_load_FEA	0.143	0.124	0.248	2	0	0.0779699	0.373788	0	1	16.7416	83.2584	1	0.817378	0.817
Victivallis	t_fail_load_FEA	0.237	0.203	0.243	2	0.0576058	0.12515	0.0905284	65.0954	2.86495	36.6517	63.3483	1	0.817378	0.817
Lachnospira	t_fail_load_FEA	0.106	0.082	0.2	2	0	0.032385	0.356531	0	1	18.1357	81.8643	1	0.817378	0.817
Howardella	t_fail_load_FEA	0.055	0.067	0.414	2	0.00302292	0.0193273	0.257154	22.1193	1.28401	21.055	78.945	1	0.817378	0.817
Roseburia	t_fail_load_FEA	0.215	0.224	0.338	2	0.0786876	0.146285	0.0409243	76.0717	4.17914	41.5666	58.4334	1	0.817378	0.817
Agathobacter	t_fail_load_FEA	0.117	0.084	0.166	2	0	0.0332085	0.618047	0	1	18.5411	81.4589	1	0.817378	0.817
Tyzzerella_3	t_fail_load_FEA	0.098	0.063	0.122	2	0	0.0506003	0.468782	0	1	5.96193	94.0381	1	0.817378	0.817
Coprococcus_2	t_fail_load_FEA	0.314	0.358	0.381	2	0.198827	0.377202	0.0474756	74.5447	3.92845	40.4619	59.5381	1	0.817378	0.817
Prevotella_9	t_Ct_Th	0.156	0.133	0.241	2	0.00815804	0.0500492	0.254291	23.0518	1.29957	47.068	52.932	1	0.818214	0.818
Faecalitalea	t_Ct_Th	-0.0759	0.065	0.242	2	0	0.0147232	0.389761	0	1	28.2299	71.7701	1	0.818214	0.818
Phascolarctobacterium	t_Ct_Th	0.207	0.175	0.236	2	0.0399545	0.0869821	0.0911503	64.9607	2.85394	46.6612	53.3388	1	0.818214	0.818
Haemophilus	r_Ct_vBMD	-0.128	0.085	0.131	2	0.00214614	0.0205472	0.278721	14.7714	1.17331	55.2642	44.7358	1	0.827719	0.828
Negativibacillus	r_Ct_vBMD	0.121	0.08	0.13	2	0	0.0188949	0.748654	0	1	39.1523	60.8477	1	0.827719	0.828
Faecalibacterium	r_CtBATA	-0.101	0.064	0.115	2	0	0.0117185	0.563754	0	1	48.9935	51.0065	1	0.830404	0.83
Parabacteroides	r_CtBATA	-0.128	0.073	0.0776	2	0.00184708	0.0149708	0.271062	17.4484	1.21136	49.3292	50.6708	1	0.830404	0.83
Anaerotruncus	r_CtBATA	-0.121	0.066	0.0651	2	0	0.0125041	0.95593	0	1	41.4975	58.5025	1	0.830404	0.83
Romboutsia	r_CtBATA	-0.179	0.114	0.115	2	0.0136137	0.0377374	0.153054	51.0175	2.04154	41.764	58.236	1	0.830404	0.83
Intestinibacter	r_CtBATA	-0.121	0.073	0.1	2	0	0.0163096	0.427476	0	1	37.1528	62.8472	1	0.830404	0.83
Streptococcus	r_CtBATA	-0.118	0.071	0.0973	2	0	0.0143768	0.353587	0	1	45.5731	54.4269	1	0.830404	0.83
Coprococcus_3	r_CtBATA	-0.125	0.08	0.117	2	0	0.0203025	0.991986	0	1	32.8295	67.1705	1	0.830404	0.83
UBA1819	r_CtBATA	-0.0996	0.069	0.146	2	0	0.0136206	0.541704	0	1	42.2414	57.7586	1	0.843001	0.843
Methanobrevibacter	r_CtBATA	-0.0986	0.072	0.174	2	0	0.015072	0.737606	0	1	43.966	56.034	1	0.843001	0.843
Caproiciproducens	r_CtBATA	0.0878	0.064	0.167	2	0.00348255	0.0117974	0.190125	41.7469	1.71665	41.3681	58.6319	1	0.843001	0.843
Hungatella	r_CtBATA	-0.0905	0.064	0.154	2	0	0.0127341	0.72327	0	1	33.8546	66.1454	1	0.843001	0.843
Flavonifractor	r_CtBATA	0.0937	0.066	0.155	2	0	0.0123431	0.696602	0	1	53.6794	46.3206	1	0.843001	0.843
Tyzzerella_4	r_CtBATA	0.0751	0.054	0.161	2	0.000733171	0.00913271	0.288187	11.3533	1.12807	33.2821	66.7179	1	0.843001	0.843
Anaerotruncus	t_Ct_vBMD	-0.0803	0.078	0.304	2	0	0.017936	0.41649	0	1	40.3196	59.6804	1	0.847053	0.847
Collinsella	t_Ct_vBMD	0.0836	0.082	0.309	2	0	0.0210454	0.554409	0	1	34.7882	65.2118	1	0.847259	0.847
Blautia	t_Ct_Th	-0.139	0.126	0.27	2	0.0286059	0.0446451	0.00109792	90.6145	10.6547	48.8649	51.1351	1	0.850261	0.85
Actinomyces	t_Ct_Th	-0.0431	0.04	0.276	2	0	0.0054814	0.527995	0	1	28.1064	71.8936	1	0.85246	0.852
DTU089	t_Total_Area	0.0983	0.068	0.151	2	0	0.0197692	0.883162	0	1	21.2876	78.7124	1	0.856365	0.856
Fournierella	t_Tot_vBMD	-0.0855	0.061	0.162	2	0	0.0118462	0.614837	0	1	33.7569	66.2431	1	0.858349	0.858
Prevotella_9	t_Tot_vBMD	0.108	0.112	0.336	2	0	0.0355824	0.542002	0	1	51.8039	48.1961	1	0.858349	0.858
Barnesiella	t_Tot_vBMD	0.116	0.11	0.293	2	0	0.0343675	0.910216	0	1	50.4777	49.5223	1	0.858349	0.858
Odoribacter	t_Tot_vBMD	0.0878	0.085	0.301	2	0	0.0204389	0.900531	0	1	51.3778	48.6222	1	0.858349	0.858
Anaerofustis	t_Tot_vBMD	-0.0394	0.026	0.133	2	0	0.00225021	0.660739	0	1	31.4372	68.5628	1	0.858349	0.858
Ruminiclostridium_5	t_Tot_vBMD	-0.0584	0.063	0.351	2	0.00301067	0.0111677	0.203627	38.1252	1.61617	54.1024	45.8976	1	0.858349	0.858
Ruminococcus_2	t_Tot_vBMD	0.097	0.095	0.306	2	0	0.0258283	0.341666	0	1	43.4313	56.5687	1	0.858349	0.858
Anaerotruncus	t_Tot_vBMD	-0.0959	0.066	0.147	2	0	0.0125002	0.920281	0	1	44.6402	55.3598	1	0.858349	0.858
Caproiciproducens	t_Tot_vBMD	0.0649	0.048	0.18	2	0	0.00698985	0.515177	0	1	38.5836	61.4164	1	0.858349	0.858
Actinomyces	t_Tot_vBMD	-0.0439	0.043	0.304	2	0.000521219	0.00569845	0.283848	12.9353	1.14857	34.4899	65.5101	1	0.858349	0.858
Lachnospiraceae_NK4B4_group	t_Tot_vBMD	-0.0436	0.047	0.351	2	0.00110979	0.00819345	0.266062	19.1553	1.23694	25.2978	74.7022	1	0.858349	0.858
Fusicatenibacter	t_Tot_vBMD	0.0571	0.063	0.366	2	0	0.0116991	0.47291	0	1	40.9235	59.0765	1	0.858349	0.858
Lachnoclostridium	t_Tot_vBMD	-0.063	0.041	0.124	2	0	0.00478875	0.436507	0	1	55.018	44.982	1	0.858349	0.858
Blautia	t_Tot_vBMD	-0.102	0.075	0.17	2	0.00844287	0.0157737	0.0425177	75.6956	4.11447	48.2757	51.7243	1	0.858349	0.858
Lachnospiraceae_NK4A136_group	t_Tot_vBMD	0.0976	0.086	0.256	2	0.0059941	0.0210875	0.195963	40.1988	1.67221	44.4269	55.5731	1	0.858349	0.858
Family_XIII_AD3011_group	t_Tot_vBMD	-0.0646	0.072	0.368	2	0	0.0151618	0.401261	0	1	40.1794	59.8206	1	0.858349	0.858
Cloacibacillus	t_Tot_vBMD	0.0723	0.052	0.166	2	0	0.00771625	0.623714	0	1	51.7627	48.2373	1	0.858349	0.858
Romboutsia	t_Tot_vBMD	-0.116	0.078	0.136	2	0	0.0185032	0.63176	0	1	36.186	63.814	1	0.858349	0.858
Oxalobacter	t_Tot_vBMD	-0.09	0.075	0.23	2	0.00795031	0.0159093	0.0648134	70.6721	3.40972	52.5679	47.4321	1	0.858349	0.858
Faecalitalea	t_Tot_vBMD	-0.0874	0.086	0.307	2	0.005922	0.0217083	0.201962	38.5797	1.62813	39.1411	60.8589	1	0.858349	0.858
Dielma	t_Tot_vBMD	0.0313	0.034	0.363	2	0	0.00338543	0.687613	0	1	44.2392	55.7608	1	0.858349	0.858
Intestinimonas	t_Tot_vBMD	-0.0533	0.054	0.327	2	0	0.00837588	0.684016	0	1	49.2964	50.7036	1	0.858349	0.858
Acidaminococcus	t_Tot_vBMD	0.0674	0.067	0.312	2	0	0.015751	0.394257	0	1	27.5961	72.4039	1	0.858349	0.858
Oscillibacter	t_Tot_vBMD	-0.0543	0.053	0.31	2	0	0.00813364	0.57062	0	1	46.4673	53.5327	1	0.858349	0.858
Candidatus_Stoquefichus	t_Tot_vBMD	-0.092	0.097	0.343	2	0.0139698	0.0271813	0.0557087	72.6832	3.66075	42.9687	57.0313	1	0.858349	0.858
Lachnospira	t_Tot_vBMD	0.0683	0.058	0.24	2	0	0.00968089	0.563702	0	1	44.5573	55.4427	1	0.858349	0.858
Agathobacter	t_Tot_vBMD	0.0709	0.059	0.228	2	0	0.00982633	0.950334	0	1	46.1148	53.8852	1	0.858349	0.858
Lachnospiraceae_ND3007_group	t_Tot_vBMD	0.081	0.068	0.234	2	0	0.0141398	0.386011	0	1	36.4837	63.5163	1	0.858349	0.858
Coprococcus_2	t_Tot_vBMD	0.124	0.091	0.17	2	0	0.0256919	0.4957	0	1	34.4275	65.5725	1	0.858349	0.858
Subdoligranulum	r_Tb_N	-0.103	0.089	0.248	2	0.000147291	0.024055	0.315206	0.865936	1.00874	37.5446	62.4554	1	0.860994	0.861
Anaerofilum	r_Tb_N	-0.0751	0.059	0.2	2	0	0.010482	0.766596	0	1	36.4585	63.5415	1	0.860994	0.861
Faecalibacterium	r_Tb_N	-0.106	0.079	0.182	2	0.00271024	0.0178235	0.259025	21.5045	1.27396	48.4201	51.5799	1	0.860994	0.861
Methanobrevibacter	r_Tb_N	-0.119	0.079	0.132	2	0	0.0180244	0.651777	0	1	42.9129	57.0871	1	0.860994	0.861
Akkermansia	r_Tb_N	-0.189	0.116	0.103	2	0	0.0380579	0.370311	0	1	48.5261	51.4739	1	0.860994	0.861
Prevotella_9	r_Tb_N	-0.126	0.123	0.306	2	0	0.0431031	0.539404	0	1	46.827	53.173	1	0.860994	0.861
Bacteroides	r_Tb_N	0.048	0.037	0.193	2	0	0.00388151	0.653597	0	1	54.9729	45.0271	1	0.860994	0.861
Odoribacter	r_Tb_N	0.104	0.092	0.257	2	0	0.0239742	0.490735	0	1	47.2512	52.7488	1	0.860994	0.861
Butyricimonas	r_Tb_N	-0.144	0.132	0.277	2	0.0147497	0.0495047	0.188642	42.1359	1.72819	48.9244	51.0756	1	0.860994	0.861
Ruminococcus_2	r_Tb_N	-0.144	0.102	0.158	2	0	0.0307072	0.428941	0	1	39.4203	60.5797	1	0.860994	0.861
Anaerotruncus	r_Tb_N	-0.0998	0.071	0.163	2	0	0.0149903	0.881423	0	1	40.4972	59.5028	1	0.860994	0.861
Tyzzerella	r_Tb_N	0.127	0.077	0.101	2	0	0.0195999	0.79023	0	1	31.4242	68.5758	1	0.860994	0.861
Lachnospiraceae_AC2044_group	r_Tb_N	-0.104	0.098	0.287	2	0.0117243	0.0271647	0.109143	61.0377	2.56658	47.1361	52.8639	1	0.860994	0.861
Lachnospiraceae_FCS020_group	r_Tb_N	-0.0819	0.069	0.233	2	0.00341268	0.0181023	0.242926	26.661	1.36353	24.3506	75.6494	1	0.860994	0.861
Marvinbryantia	r_Tb_N	-0.236	0.186	0.204	2	0.0567846	0.0982896	0.0193969	81.703	5.46537	45.9226	54.0774	1	0.860994	0.861
Lachnoclostridium	r_Tb_N	0.05	0.044	0.257	2	0	0.00551821	0.893616	0	1	50.7156	49.2844	1	0.860994	0.861
Lachnospiraceae_NK4A136_group	r_Tb_N	-0.0805	0.07	0.248	2	0	0.0145128	0.902455	0	1	38.4336	61.5664	1	0.860994	0.861
Coprococcus_1	r_Tb_N	-0.145	0.127	0.255	2	0.023436	0.0459126	0.057933	72.1882	3.59559	46.9293	53.0707	1	0.860994	0.861
Family_XIII_AD3011_group	r_Tb_N	-0.077	0.077	0.318	2	0	0.0183465	0.677882	0	1	35.7615	64.2385	1	0.860994	0.861
Oxalobacter	r_Tb_N	-0.0928	0.044	0.0369	2	0	0.00562795	0.968076	0	1	53.6461	46.3539	1	0.860994	0.861
Streptococcus	r_Tb_N	-0.0847	0.078	0.275	2	0	0.017226	0.594704	0	1	44.4424	55.5576	1	0.860994	0.861
Intestinimonas	r_Tb_N	-0.0579	0.058	0.319	2	0	0.00957937	0.960654	0	1	46.9309	53.0691	1	0.860994	0.861
Flavonifractor	r_Tb_N	0.154	0.087	0.0758	2	0.00471478	0.0213473	0.227853	31.2344	1.45421	51.6939	48.3061	1	0.860994	0.861
Ruminiclostridium_6	r_Tb_N	-0.231	0.115	0.0453	2	0	0.039401	0.383904	0	1	39.0347	60.9653	1	0.860994	0.861
Veillonella	r_Tb_N	0.101	0.082	0.221	2	0	0.0202095	0.382403	0	1	39.0684	60.9316	1	0.860994	0.861
Dialister	r_Tb_N	-0.162	0.113	0.152	2	0	0.042855	0.36038	0	1	29.9134	70.0866	1	0.860994	0.861
Oscillospira	r_Tb_N	-0.123	0.078	0.114	2	0	0.0192491	0.442313	0	1	33.3667	66.6333	1	0.860994	0.861
Ruminococcaceae_NK4A214_group	r_Tb_N	-0.186	0.12	0.121	2	0.0107713	0.0418789	0.209963	36.3737	1.57168	42.242	57.758	1	0.860994	0.861
Phascolarctobacterium	r_Tb_N	0.133	0.107	0.215	2	0	0.0335872	0.99454	0	1	40.8183	59.1817	1	0.860994	0.861
Lactobacillus	r_Tb_N	-0.113	0.085	0.182	2	0.00715741	0.0210669	0.165325	48.0474	1.92483	40.1203	59.8797	1	0.860994	0.861
Victivallis	r_Tb_N	0.0838	0.079	0.29	2	0.00390155	0.0197212	0.238664	27.9781	1.38847	33.9748	66.0252	1	0.860994	0.861
Coprococcus_3	r_Tb_N	-0.103	0.087	0.234	2	0	0.0244091	0.872356	0	1	31.8883	68.1117	1	0.860994	0.861
Tyzzerella_4	r_Tb_N	0.057	0.054	0.291	2	0	0.00975441	0.947464	0	1	30.1501	69.8499	1	0.860994	0.861
Lachnospiraceae_ND3007_group	r_Tb_N	-0.0811	0.073	0.269	2	0	0.0173305	0.448489	0	1	32.5262	67.4738	1	0.860994	0.861
Coprococcus_2	r_Tb_N	-0.119	0.097	0.221	2	0	0.0316619	0.432964	0	1	29.8456	70.1544	1	0.860994	0.861
Tyzzerella_4	t_Tot_vBMD	0.0455	0.051	0.376	2	0	0.00870404	0.76706	0	1	31.2085	68.7915	1	0.863767	0.864
Lachnospiraceae_NK4B4_group	t_Ct_Th	-0.04	0.038	0.297	2	0	0.00764588	0.392282	0	1	16.2411	83.7589	1	0.864776	0.865
Ruminiclostridium_6	t_Ct_Th	0.119	0.115	0.3	2	0.00230546	0.0394652	0.296459	8.2615	1.09005	39.0396	60.9604	1	0.864776	0.865
Tyzzerella_3	t_Ct_Th	-0.0527	0.051	0.297	2	0	0.0134158	0.805674	0	1	16.0313	83.9687	1	0.864776	0.865
Coprobacter	r_Tb_N	-0.0621	0.075	0.405	2	0	0.01612	0.5585	0	1	42.6273	57.3727	1	0.86703	0.867
Prevotella_7	r_Tb_N	-0.0464	0.086	0.59	2	0.00265019	0.021217	0.270434	17.6647	1.21455	44.6763	55.3237	1	0.86703	0.867
Parabacteroides	r_Tb_N	-0.0461	0.072	0.524	2	0	0.0148018	0.660568	0	1	48.0616	51.9384	1	0.86703	0.867
Bilophila	r_Tb_N	0.054	0.083	0.515	2	0	0.0195062	0.82764	0	1	52.4338	47.5662	1	0.86703	0.867
Haemophilus	r_Tb_N	-0.0511	0.077	0.507	2	0	0.0168832	0.622309	0	1	53.7611	46.2389	1	0.86703	0.867
DTU089	r_Tb_N	-0.0449	0.066	0.494	2	0	0.0160973	0.557752	0	1	25.4545	74.5455	1	0.86703	0.867
Angelakisella	r_Tb_N	-0.0382	0.063	0.546	2	0	0.0138816	0.51929	0	1	28.5853	71.4147	1	0.86703	0.867
Hydrogenoanaerobacterium	r_Tb_N	-0.0525	0.082	0.525	2	0.00566991	0.0204587	0.199701	39.1935	1.64456	37.8168	62.1832	1	0.86703	0.867
Ruminococcus_1	r_Tb_N	-0.162	0.208	0.434	2	0.0660467	0.123318	0.042319	75.7423	4.1224	45.2647	54.7353	1	0.86703	0.867
Caproiciproducens	r_Tb_N	-0.0348	0.051	0.498	2	0	0.00827583	0.324815	0	1	34.1904	65.8096	1	0.86703	0.867
Lachnospiraceae_NK4B4_group	r_Tb_N	-0.0386	0.059	0.514	2	0.0027986	0.0122457	0.22416	32.32	1.47754	27.9841	72.0159	1	0.86703	0.867
Dorea	r_Tb_N	-0.0533	0.08	0.505	2	0.00224781	0.0192857	0.273849	16.4831	1.19736	37.2576	62.7424	1	0.86703	0.867
Hungatella	r_Tb_N	0.0617	0.069	0.372	2	0	0.015305	0.334402	0	1	32.9014	67.0986	1	0.86703	0.867
Peptococcus	r_Tb_N	-0.15	0.184	0.416	2	0.0576098	0.0961722	0.0105328	84.7153	6.54249	46.822	53.178	1	0.86703	0.867
Romboutsia	r_Tb_N	-0.0623	0.124	0.614	2	0.0157867	0.0446176	0.157142	50.0378	2.00151	41.0472	58.9528	1	0.86703	0.867
Intestinibacter	r_Tb_N	-0.0403	0.08	0.615	2	0	0.0196051	0.443921	0	1	36.0942	63.9058	1	0.86703	0.867
Terrisporobacter	r_Tb_N	0.0308	0.058	0.596	2	0	0.00959953	0.575595	0	1	47.2248	52.7752	1	0.86703	0.867
Bifidobacterium	r_Tb_N	0.146	0.159	0.359	2	0.0305936	0.0727669	0.116291	59.4581	2.46658	43.5004	56.4996	1	0.86703	0.867
Faecalitalea	r_Tb_N	0.0333	0.068	0.622	2	0	0.0158766	0.591022	0	1	28.4924	71.5076	1	0.86703	0.867
Erysipelatoclostridium	r_Tb_N	0.053	0.076	0.488	2	0	0.0182914	0.702606	0	1	34.3641	65.6359	1	0.86703	0.867
Dielma	r_Tb_N	0.021	0.038	0.577	2	0	0.00417226	0.662355	0	1	39.9686	60.0314	1	0.86703	0.867
Ruminiclostridium_9	r_Tb_N	0.0514	0.078	0.51	2	0.00725587	0.0172064	0.115485	59.637	2.47752	50.1608	49.8392	1	0.86703	0.867
Negativibacillus	r_Tb_N	-0.0979	0.178	0.582	2	0.0506304	0.0899427	0.0267942	79.6086	4.90402	47.374	52.626	1	0.86703	0.867
Oscillibacter	r_Tb_N	0.031	0.057	0.587	2	0	0.00929314	0.998083	0	1	44.3022	55.6978	1	0.86703	0.867
Ruminiclostridium	r_Tb_N	-0.0403	0.068	0.555	2	0	0.0134339	0.409335	0	1	43.0828	56.9172	1	0.86703	0.867
Merdibacter	r_Tb_N	0.0349	0.038	0.355	2	0	0.00516949	0.667524	0	1	26.6193	73.3807	1	0.86703	0.867
Clostridium_sensu_stricto_1	r_Tb_N	-0.0768	0.155	0.621	2	0.0312679	0.0684528	0.0928217	64.5986	2.82474	47.8754	52.1246	1	0.86703	0.867
Lachnospira	r_Tb_N	-0.0825	0.089	0.356	2	0.00814339	0.0227948	0.155125	50.5225	2.02112	45.4834	54.5166	1	0.86703	0.867
Howardella	r_Tb_N	-0.0393	0.053	0.454	2	0.00240504	0.0081322	0.18983	41.8244	1.71893	40.072	59.928	1	0.86703	0.867
Roseburia	r_Tb_N	-0.121	0.14	0.389	2	0.0312115	0.0558469	0.0289543	79.0371	4.77033	46.941	53.059	1	0.86703	0.867
Tyzzerella_3	r_Tb_N	0.0444	0.053	0.406	2	0	0.0149701	0.697426	0	1	16.0347	83.9653	1	0.86703	0.867
Paraprevotella	t_Tot_vBMD	0.141	0.171	0.409	2	0.0421866	0.0832011	0.0601074	71.7068	3.53442	47.1579	52.8421	1	0.868396	0.868
Prevotella_7	t_Tot_vBMD	-0.0603	0.072	0.401	2	0	0.0146356	0.36505	0	1	48.2577	51.7423	1	0.868396	0.868
Klebsiella	t_Tot_vBMD	0.0643	0.08	0.422	2	0	0.0222812	0.99035	0	1	71.6099	28.3901	1	0.868918	0.869
Holdemania	t_Tot_vBMD	-0.0419	0.053	0.429	2	0	0.00829951	0.580611	0	1	39.8812	60.1188	1	0.868918	0.869
UBA1819	r_Ct_Th	-0.0976	0.071	0.167	2	0	0.015799	0.679141	0	1	33.5288	66.4712	1	0.869704	0.87
Anaerofilum	r_Ct_Th	-0.0655	0.055	0.233	2	0	0.0103119	0.320366	0	1	29.2469	70.7531	1	0.869704	0.87
Faecalibacterium	r_Ct_Th	-0.12	0.076	0.113	2	0.00234757	0.0165711	0.263449	20.0347	1.25054	41.9146	58.0854	1	0.869704	0.87
Bacteroides	r_Ct_Th	0.0454	0.036	0.202	2	0	0.00359308	0.783785	0	1	46.7721	53.2279	1	0.869704	0.87
Parabacteroides	r_Ct_Th	-0.109	0.069	0.115	2	0	0.0139957	0.501374	0	1	39.9566	60.0434	1	0.869704	0.87
DTU089	r_Ct_Th	-0.177	0.13	0.174	2	0.0235454	0.0495931	0.0810617	67.1429	3.04349	40.0827	59.9173	1	0.869704	0.87
Ruminococcus_2	r_Ct_Th	0.133	0.096	0.166	2	0	0.0299214	0.843266	0	1	31.7773	68.2227	1	0.869704	0.87
Anaerotruncus	r_Ct_Th	-0.125	0.067	0.0632	2	0	0.0145422	0.913579	0	1	32.8523	67.1477	1	0.869704	0.87
Tyzzerella	r_Ct_Th	0.097	0.072	0.177	2	0	0.019594	0.675603	0	1	24.7807	75.2193	1	0.869704	0.87
Eisenbergiella	r_Ct_Th	-0.0744	0.057	0.192	2	0	0.0156659	0.69924	0	1	17.8231	82.1769	1	0.869704	0.87
Hungatella	r_Ct_Th	-0.0826	0.064	0.199	2	0	0.0152151	0.435154	0	1	26.0781	73.9219	1	0.869704	0.87
Cloacibacillus	r_Ct_Th	0.0665	0.054	0.22	2	0	0.00878546	0.556408	0	1	38.2018	61.7982	1	0.869704	0.87
Romboutsia	r_Ct_Th	-0.114	0.079	0.15	2	0.000421808	0.0227848	0.310891	2.61809	1.02688	26.0961	73.9039	1	0.869704	0.87
Intestinibacter	r_Ct_Th	-0.109	0.089	0.221	2	0.00403493	0.0249692	0.254903	22.8532	1.29623	33.7838	66.2162	1	0.869704	0.87
Bifidobacterium	r_Ct_Th	0.107	0.09	0.235	2	0	0.029284	0.682824	0	1	26.9181	73.0819	1	0.869704	0.87
Oxalobacter	r_Ct_Th	-0.076	0.043	0.0765	2	0	0.00524408	0.517653	0	1	45.5528	54.4472	1	0.869704	0.87
Flavonifractor	r_Ct_Th	0.0983	0.069	0.156	2	0	0.013731	0.958975	0	1	44.3639	55.6361	1	0.869704	0.87
Howardella	r_Ct_Th	0.0416	0.036	0.245	2	0	0.00470125	0.324738	0	1	26.0652	73.9348	1	0.869704	0.87
Coprococcus_3	r_Ct_Th	-0.118	0.081	0.144	2	0	0.0243494	0.944489	0	1	25.2106	74.7894	1	0.869704	0.87
Tyzzerella_4	r_Ct_Th	0.0584	0.05	0.243	2	0	0.00977106	0.339463	0	1	23.7647	76.2353	1	0.869704	0.87
Parasutterella	t_Tot_vBMD	0.0734	0.095	0.44	2	0	0.0256724	0.807659	0	1	52.4709	47.5291	1	0.870123	0.87
Negativibacillus	t_Tot_vBMD	-0.056	0.072	0.439	2	0	0.0153331	0.371029	0	1	41.1365	58.8635	1	0.870123	0.87
Candidatus_Stoquefichus	r_Tb_N	0.0225	0.047	0.63	2	0	0.0090573	0.735589	0	1	21.7542	78.2458	1	0.870131	0.87
Eisenbergiella	r_Tb_N	0.044	0.1	0.661	2	0.0109285	0.0307343	0.156108	50.2866	2.01153	36.6834	63.3166	1	0.87143	0.871
Acidaminococcus	r_Tb_N	-0.033	0.072	0.645	2	0	0.019072	0.924164	0	1	25.5369	74.4631	1	0.87143	0.871
Cloacibacillus	r_Tb_N	-0.0233	0.057	0.682	2	0	0.00922029	0.543719	0	1	46.1749	53.8251	1	0.873678	0.874
Parasutterella	r_Tb_N	-0.0435	0.104	0.675	2	0	0.0304605	0.984215	0	1	47.7607	52.2393	1	0.873678	0.874
Holdemania	r_Tb_N	0.025	0.061	0.684	2	0.00094668	0.0113895	0.287093	11.7547	1.13321	37.2342	62.7658	1	0.873678	0.874
Subdoligranulum	t_Ct_vBMD	0.252	0.262	0.336	2	0.116964	0.194511	0.00972559	85.04	6.68448	47.9863	52.0137	1	0.874593	0.875
Fournierella	t_Ct_vBMD	-0.0825	0.085	0.331	2	0.00366986	0.0225099	0.254277	23.0564	1.29965	34.5781	65.4219	1	0.874593	0.875
Lachnospiraceae_NK4B4_group	t_Ct_vBMD	-0.0418	0.044	0.345	2	0	0.00992395	0.500944	0	1	16.7469	83.2531	1	0.874593	0.875
Dialister	t_Ct_vBMD	-0.113	0.123	0.36	2	0	0.0510286	0.32456	0	1	30.3003	69.6997	1	0.874593	0.875
Ruminiclostridium	t_Ct_vBMD	0.0687	0.074	0.355	2	0	0.0159311	0.479084	0	1	42.7057	57.2943	1	0.874593	0.875
Caproiciproducens	r_Ct_Th	0.0772	0.071	0.279	2	0.00504898	0.0153177	0.171111	46.6148	1.87318	37.8368	62.1632	1	0.875166	0.875
Lachnospiraceae_NK4B4_group	r_Ct_Th	-0.0975	0.088	0.267	2	0.0105236	0.0234969	0.0986219	63.3389	2.72769	36.5357	63.4643	1	0.875166	0.875
Marvinbryantia	r_Ct_Th	-0.149	0.138	0.278	2	0.0264485	0.0556552	0.0807683	67.2064	3.04937	40.6664	59.3336	1	0.875166	0.875
Pseudoflavonifractor	r_Ct_Th	0.0419	0.04	0.293	2	0	0.00878678	0.5266	0	1	15.0895	84.9105	1	0.875166	0.875
Agathobacter	r_Ct_Th	0.0671	0.06	0.267	2	0	0.0113584	0.341269	0	1	34.8877	65.1123	1	0.875166	0.875
Haemophilus	r_Ct_Th	-0.0746	0.074	0.316	2	6.93662e-05	0.0157926	0.315803	0.621168	1.00625	45.6712	54.3288	1	0.877272	0.877
Butyricimonas	r_Ct_Th	-0.097	0.096	0.313	2	0	0.027194	0.459384	0	1	40.0323	59.9677	1	0.877272	0.877
Ruminiclostridium_1	t_Tot_vBMD	0.035	0.048	0.468	2	0	0.00666218	0.735002	0	1	55.8701	44.1299	1	0.883307	0.883
Family_XIII_AD3011_group	t_CtBATA	-0.0895	0.071	0.209	2	0	0.0157215	0.378674	0	1	35.151	64.849	1	0.886946	0.887
Dorea	t_fail_load_FEA	0.0589	0.092	0.524	2	0	0.0484378	0.422674	0	1	14.5955	85.4045	1	0.887834	0.888
Clostridium_sensu_stricto_1	t_fail_load_FEA	0.288	0.456	0.527	2	0.370793	0.591416	0.00297569	88.6651	8.82232	46.6173	53.3827	1	0.887834	0.888
UBA1819	t_Ct_Th	-0.113	0.123	0.356	2	0.0200016	0.0427582	0.0856328	66.1546	2.95461	47.0826	52.9174	1	0.888676	0.889
Paraprevotella	t_Ct_Th	0.185	0.184	0.315	2	0.049575	0.0960764	0.0544136	72.9727	3.69996	45.933	54.067	1	0.888676	0.889
Odoribacter	t_Ct_Th	0.0872	0.091	0.338	2	0.00112719	0.0234727	0.3003	6.79127	1.07286	46.6003	53.3997	1	0.888676	0.889
Angelakisella	t_Ct_Th	0.0542	0.06	0.367	2	0	0.0127553	0.43947	0	1	27.7199	72.2801	1	0.888676	0.889
Intestinimonas	t_Ct_Th	-0.0514	0.056	0.357	2	0	0.00890981	0.661737	0	1	44.7385	55.2615	1	0.888676	0.889
Lachnospira	t_Ct_Th	0.0579	0.059	0.331	2	0	0.0104365	0.545948	0	1	39.8618	60.1382	1	0.888676	0.889
Methanobrevibacter	t_fail_load_FEA	0.0765	0.129	0.555	2	0.00874168	0.0616087	0.263354	20.0663	1.25104	26.0109	73.9891	1	0.892462	0.892
Butyricimonas	t_fail_load_FEA	-0.0684	0.138	0.619	2	0	0.0752526	0.505499	0	1	23.1862	76.8138	1	0.892462	0.892
Eisenbergiella	t_fail_load_FEA	-0.106	0.211	0.615	2	0.0626481	0.138534	0.0957937	63.9538	2.77421	35.2069	64.7931	1	0.892462	0.892
Lachnospiraceae_FCS020_group	t_fail_load_FEA	0.0859	0.168	0.609	2	0.0360716	0.097546	0.147658	52.2963	2.09628	28.7653	71.2347	1	0.892462	0.892
Lachnospiraceae_NK4A136_group	t_fail_load_FEA	-0.053	0.091	0.561	2	0	0.0441085	0.325973	0	1	15.7774	84.2226	1	0.892462	0.892
Ruminiclostridium_9	t_fail_load_FEA	-0.0861	0.167	0.606	2	0.0438746	0.0798898	0.03434	77.6671	4.4777	44.3313	55.6687	1	0.892462	0.892
Flavonifractor	t_fail_load_FEA	-0.201	0.357	0.574	2	0.230752	0.361994	0.0014421	90.1489	10.1512	47.788	52.212	1	0.892462	0.892
Candidatus_Stoquefichus	t_fail_load_FEA	-0.0283	0.056	0.616	2	0	0.0305323	0.445976	0	1	8.02939	91.9706	1	0.892462	0.892
Coprococcus_3	t_fail_load_FEA	0.181	0.297	0.542	2	0.132287	0.261046	0.0602903	71.6664	3.52938	39.5773	60.4227	1	0.892462	0.892
Lachnospiraceae_ND3007_group	t_fail_load_FEA	0.0581	0.117	0.619	2	0.00705945	0.0619819	0.274927	16.1072	1.192	19.3969	80.6031	1	0.892462	0.892
Odoribacter	r_CtBATA	-0.127	0.1	0.203	2	0.00575754	0.0281931	0.235707	28.8807	1.40609	48.8998	51.1002	1	0.893957	0.894
Haemophilus	r_CtBATA	-0.108	0.085	0.205	2	0.00464869	0.0207312	0.226234	31.7118	1.46438	53.3808	46.6192	1	0.893957	0.894
UBA1819	t_fail_load_FEA	0.0418	0.098	0.671	2	0	0.0443242	0.523145	0	1	19.1131	80.8869	1	0.894619	0.895
Collinsella	t_fail_load_FEA	0.0435	0.096	0.65	2	0	0.0520307	0.992147	0	1	14.6907	85.3093	1	0.894619	0.895
Pseudoflavonifractor	t_fail_load_FEA	-0.0208	0.052	0.688	2	0	0.0284201	0.687503	0	1	7.18243	92.8176	1	0.896756	0.897
Phascolarctobacterium	t_fail_load_FEA	0.0766	0.193	0.691	2	0.0265262	0.131879	0.237136	28.4456	1.39754	27.3951	72.6049	1	0.896756	0.897
UBA1819	t_Tb_Inn_vBMD	0.114	0.065	0.0778	2	0	0.0120167	0.620075	0	1	44.6545	55.3455	1	0.897419	0.897
Akkermansia	t_Tb_Inn_vBMD	-0.185	0.1	0.0649	2	0	0.0285386	0.717339	0	1	50.5995	49.4005	1	0.897419	0.897
Barnesiella	t_Tb_Inn_vBMD	0.189	0.104	0.0695	2	0	0.030616	0.373804	0	1	48.7978	51.2022	1	0.897419	0.897
Odoribacter	t_Tb_Inn_vBMD	0.134	0.08	0.0951	2	0	0.0182108	0.523992	0	1	49.6069	50.3931	1	0.897419	0.897
Angelakisella	t_Tb_Inn_vBMD	0.0996	0.056	0.074	2	0	0.0103397	0.432272	0	1	30.6032	69.3968	1	0.897419	0.897
Anaerostipes	t_Tb_Inn_vBMD	-0.0781	0.057	0.168	2	0	0.00929866	0.492946	0	1	57.4601	42.5399	1	0.897419	0.897
Lachnospiraceae_FCS020_group	t_Tb_Inn_vBMD	-0.0648	0.044	0.138	2	0	0.00975474	0.741846	0	1	16.5681	83.4319	1	0.897419	0.897
Blautia	t_Tb_Inn_vBMD	-0.0745	0.034	0.0301	2	0	0.00344835	0.369629	0	1	41.0958	58.9042	1	0.897419	0.897
Bifidobacterium	t_Tb_Inn_vBMD	0.16	0.097	0.1	2	0.0043292	0.0280632	0.258077	21.8165	1.27904	38.9635	61.0365	1	0.897419	0.897
Oxalobacter	t_Tb_Inn_vBMD	-0.0664	0.043	0.123	2	0.00081456	0.00530719	0.258414	21.7057	1.27723	55.6725	44.3275	1	0.897419	0.897
Streptococcus	t_Tb_Inn_vBMD	-0.16	0.068	0.0178	2	0	0.0129404	0.490979	0	1	47.6457	52.3543	1	0.897419	0.897
Negativibacillus	t_Tb_Inn_vBMD	-0.0965	0.068	0.157	2	0	0.0137724	0.400081	0	1	39.5406	60.4594	1	0.897419	0.897
Merdibacter	t_Tb_Inn_vBMD	0.0746	0.033	0.0239	2	0	0.00389832	0.434186	0	1	27.2248	72.7752	1	0.897419	0.897
Lactobacillus	t_Tb_Inn_vBMD	-0.0731	0.05	0.14	2	0	0.00779652	0.503331	0	1	33.3908	66.6092	1	0.897419	0.897
Victivallis	t_Tb_Inn_vBMD	0.193	0.1	0.0522	2	0.0129085	0.028525	0.0955906	63.9979	2.77761	43.4088	56.5912	1	0.897419	0.897
Lachnospiraceae_ND3007_group	t_Tb_Inn_vBMD	-0.0885	0.064	0.167	2	0	0.012752	0.906956	0	1	34.8927	65.1073	1	0.897419	0.897
Tyzzerella_3	t_Tb_Inn_vBMD	0.0673	0.047	0.153	2	0	0.0105584	0.745668	0	1	18.1416	81.8584	1	0.897419	0.897
Butyricicoccus	r_Tb_N	0.0196	0.052	0.708	2	0	0.00772021	0.492543	0	1	50.9741	49.0259	1	0.897666	0.898
Holdemanella	r_Tb_N	-0.0316	0.086	0.713	2	0	0.0211948	0.824545	0	1	43.9416	56.0584	1	0.897771	0.898
Intestinimonas	r_Total_Area	0.147	0.068	0.0317	2	0	0.0139709	0.483944	0	1	38.2455	61.7545	1	0.89872	0.899
UBA1819	r_Tb_N	0.0267	0.075	0.721	2	0	0.0163401	0.989004	0	1	41.3028	58.6972	1	0.901371	0.901
Family_XIII_AD3011_group	t_Ct_Th	-0.074	0.088	0.398	2	0.00429842	0.022758	0.242766	26.7109	1.36446	39.1511	60.8489	1	0.901589	0.902
Oscillospira	t_Ct_Th	0.125	0.145	0.388	2	0.0298865	0.0598945	0.065293	70.5671	3.39756	44.8715	55.1285	1	0.901589	0.902
Streptococcus	r_Tot_vBMD	-0.122	0.072	0.0879	2	0.000303587	0.0145401	0.310059	2.95277	1.03043	46.5674	53.4326	1	0.903093	0.903
Flavonifractor	r_Tot_vBMD	0.11	0.065	0.0903	2	0	0.0120294	0.62562	0	1	54.9891	45.0109	1	0.903093	0.903
Faecalibacterium	t_fail_load_FEA	0.0543	0.142	0.703	2	0.0182549	0.0639638	0.195356	40.3609	1.67675	33.726	66.274	1	0.903849	0.904
Subdoligranulum	t_fail_load_FEA	0.0398	0.115	0.73	2	0	0.0708483	0.715936	0	1	15.7524	84.2476	1	0.906364	0.906
Parabacteroides	t_fail_load_FEA	0.0344	0.1	0.73	2	0	0.0410906	0.463982	0	1	22.0632	77.9368	1	0.906364	0.906
Actinomyces	t_fail_load_FEA	-0.0296	0.082	0.717	2	0.00561423	0.0267643	0.233111	29.6654	1.42178	22.9398	77.0602	1	0.906364	0.906
UBA1819	r_Total_Area	0.14	0.087	0.109	2	0	0.0243126	0.866014	0	1	33.0761	66.9239	1	0.907948	0.908
Coprobacter	r_Total_Area	0.162	0.087	0.0635	2	0	0.0238506	0.323249	0	1	34.3614	65.6386	1	0.907948	0.908
Barnesiella	r_Total_Area	0.231	0.141	0.102	2	0	0.0600376	0.572696	0	1	37.5257	62.4743	1	0.907948	0.908
Parabacteroides	r_Total_Area	0.166	0.104	0.109	2	0.00677704	0.0310717	0.229165	30.8453	1.44603	42.7539	57.2461	1	0.907948	0.908
Klebsiella	r_Total_Area	-0.212	0.107	0.0479	2	0	0.0336718	0.886576	0	1	59.5583	40.4417	1	0.907948	0.908
Caproiciproducens	r_Total_Area	-0.104	0.059	0.0798	2	0	0.012618	0.785119	0	1	26.7224	73.2776	1	0.907948	0.908
Intestinibacter	r_Total_Area	0.183	0.106	0.0829	2	0.00454059	0.0360364	0.269984	17.8191	1.21683	32.3076	67.6924	1	0.907948	0.908
Parasutterella	r_Total_Area	0.203	0.122	0.0969	2	0	0.0442841	0.399555	0	1	39.0103	60.9897	1	0.907948	0.908
Ruminiclostridium_9	r_Total_Area	0.106	0.059	0.0719	2	0	0.0100174	0.923769	0	1	41.7137	58.2863	1	0.907948	0.908
Prevotella_9	r_Ct_Th	0.113	0.117	0.337	2	0	0.0409991	0.363692	0	1	38.8066	61.1934	1	0.909215	0.909
Candidatus_Stoquefichus	t_Ct_Th	-0.0859	0.105	0.414	2	0.016706	0.031985	0.050453	73.8654	3.82634	42.3654	57.6346	1	0.913118	0.913
UBA1819	t_Tb_vBMD	0.116	0.067	0.082	2	0	0.012547	0.877586	0	1	48.404	51.596	1	0.916072	0.916
Methanobrevibacter	t_Tb_vBMD	0.0976	0.071	0.167	2	0	0.014096	0.389496	0	1	49.9329	50.0671	1	0.916072	0.916
Barnesiella	t_Tb_vBMD	0.181	0.107	0.0896	2	0	0.0321667	0.477658	0	1	52.5145	47.4855	1	0.916072	0.916
Odoribacter	t_Tb_vBMD	0.142	0.082	0.0836	2	0	0.0191344	0.445558	0	1	53.295	46.705	1	0.916072	0.916
Angelakisella	t_Tb_vBMD	0.107	0.058	0.0631	2	0	0.0105521	0.369923	0	1	33.8103	66.1897	1	0.916072	0.916
Anaerostipes	t_Tb_vBMD	-0.081	0.058	0.16	2	0	0.00988777	0.781943	0	1	61.0213	38.9787	1	0.916072	0.916
Eisenbergiella	t_Tb_vBMD	0.0919	0.057	0.107	2	0	0.0114468	0.327282	0	1	27.8947	72.1053	1	0.916072	0.916
Blautia	t_Tb_vBMD	-0.0735	0.035	0.0378	2	0	0.00358026	0.859049	0	1	44.658	55.342	1	0.916072	0.916
Bifidobacterium	t_Tb_vBMD	0.14	0.087	0.109	2	0	0.0226177	0.449168	0	1	39.3576	60.6424	1	0.916072	0.916
Oxalobacter	t_Tb_vBMD	-0.0669	0.04	0.0976	2	0.000277398	0.00480538	0.296716	8.16376	1.08889	59.9196	40.0804	1	0.916072	0.916
Streptococcus	t_Tb_vBMD	-0.142	0.069	0.0405	2	0	0.0135836	0.662506	0	1	51.4323	48.5677	1	0.916072	0.916
Negativibacillus	t_Tb_vBMD	-0.102	0.07	0.146	2	0	0.0142532	0.642493	0	1	43.0763	56.9237	1	0.916072	0.916
Merdibacter	t_Tb_vBMD	0.0743	0.037	0.043	2	0.00029124	0.00437437	0.293402	9.41565	1.10394	32.1256	67.8744	1	0.916072	0.916
Alistipes	r_Tb_N	0.0224	0.068	0.741	2	0	0.0133451	0.740304	0	1	42.2698	57.7302	1	0.9174	0.917
Fusicatenibacter	r_Tb_N	-0.03	0.092	0.745	2	0.00747284	0.0245042	0.184833	43.128	1.75833	42.9544	57.0456	1	0.9174	0.917
Akkermansia	t_CtBATA	-0.108	0.107	0.309	2	0	0.0322714	0.36575	0	1	47.1874	52.8126	1	0.918922	0.919
Prevotella_9	t_CtBATA	0.142	0.142	0.315	2	0.0145935	0.0569285	0.210395	36.2531	1.5687	47.5408	52.4592	1	0.918922	0.919
Ruminiclostridium_5	t_CtBATA	-0.0973	0.095	0.304	2	0.0130279	0.0253112	0.0552254	72.7911	3.67527	50.3471	49.6529	1	0.918922	0.919
Angelakisella	t_CtBATA	0.0614	0.058	0.292	2	0	0.0120224	0.569127	0	1	27.658	72.342	1	0.918922	0.919
Actinomyces	t_CtBATA	-0.0413	0.038	0.282	2	0	0.0051676	0.565723	0	1	28.0655	71.9345	1	0.918922	0.919
Marvinbryantia	t_CtBATA	-0.0659	0.066	0.316	2	0	0.0157531	0.588309	0	1	26.3199	73.6801	1	0.918922	0.919
Lachnospiraceae_NK4A136_group	t_CtBATA	0.0682	0.065	0.293	2	0	0.0129473	0.751405	0	1	35.9909	64.0091	1	0.918922	0.919
Oxalobacter	t_CtBATA	-0.0798	0.075	0.29	2	0.00808352	0.0161076	0.0634464	70.9718	3.44492	50.9356	49.0644	1	0.918922	0.919
Dielma	t_CtBATA	0.0506	0.051	0.319	2	0.00275667	0.00736151	0.144841	52.9581	2.12576	44.9802	55.0198	1	0.918922	0.919
Oscillospira	t_CtBATA	0.115	0.106	0.277	2	0.0112762	0.032573	0.161603	48.9578	1.95916	41.0689	58.9311	1	0.918922	0.919
Clostridium_sensu_stricto_1	t_CtBATA	-0.0887	0.085	0.3	2	0	0.0210857	0.812576	0	1	42.9794	57.0206	1	0.918922	0.919
Agathobacter	t_CtBATA	0.0632	0.059	0.283	2	0	0.0101559	0.86841	0	1	40.5219	59.4781	1	0.918922	0.919
Tyzzerella	r_CtBATA	0.0857	0.071	0.228	2	0	0.0163162	0.686062	0	1	32.3329	67.6671	1	0.919007	0.919
Marvinbryantia	r_CtBATA	-0.12	0.099	0.222	2	0.00989116	0.0289965	0.164537	48.2409	1.93203	38.843	61.157	1	0.919007	0.919
Anaerofilum	t_Ct_Th	0.0576	0.074	0.434	2	0.00437036	0.0156918	0.198982	39.3876	1.64983	41.9959	58.0041	1	0.92017	0.92
Peptococcus	t_Ct_Th	-0.0455	0.062	0.463	2	0	0.0133559	0.717181	0	1	28.4673	71.5327	1	0.92017	0.92
Sutterella	t_Ct_Th	0.0781	0.101	0.441	2	0	0.030103	0.907948	0	1	40.6909	59.3091	1	0.92017	0.92
Flavonifractor	t_Ct_Th	-0.0497	0.068	0.465	2	0	0.0131615	0.485188	0	1	53.2345	46.7655	1	0.92017	0.92
Oscillibacter	t_Ct_Th	-0.0419	0.055	0.444	2	0	0.00871922	0.652782	0	1	41.8726	58.1274	1	0.92017	0.92
Methanobrevibacter	r_Ct_Th	-0.0688	0.075	0.358	2	0	0.017386	0.706168	0	1	35.1139	64.8861	1	0.92583	0.926
Odoribacter	r_Ct_Th	-0.128	0.155	0.407	2	0.0320013	0.067985	0.083718	66.5686	2.9912	46.4405	53.5595	1	0.92583	0.926
Ruminiclostridium_5	r_Ct_Th	-0.0464	0.058	0.422	2	0.00143328	0.00949558	0.259505	21.3463	1.2714	45.949	54.051	1	0.92583	0.926
Lachnospiraceae_FCS020_group	r_Ct_Th	0.0432	0.046	0.349	2	0.000194226	0.014232	0.312595	1.93	1.01968	12.022	87.978	1	0.92583	0.926
Dielma	r_Ct_Th	0.0313	0.035	0.377	2	0	0.00405321	0.320829	0	1	32.2993	67.7007	1	0.92583	0.926
Ruminiclostridium_6	r_Ct_Th	-0.136	0.17	0.423	2	0.0322188	0.0839696	0.139234	54.2628	2.18641	41.633	58.367	1	0.92583	0.926
Veillonella	r_Ct_Th	-0.0648	0.078	0.404	2	0	0.0197212	0.461709	0	1	31.5512	68.4488	1	0.92583	0.926
Merdibacter	r_Ct_Th	-0.0292	0.035	0.403	2	0	0.00523571	0.586398	0	1	20.7184	79.2816	1	0.92583	0.926
Roseburia	r_Ct_Th	-0.0582	0.073	0.425	2	0.00352249	0.0165694	0.231782	30.0648	1.42989	34.7355	65.2645	1	0.92583	0.926
Lachnospiraceae_ND3007_group	r_Ct_Th	0.0551	0.068	0.42	2	0	0.0172792	0.581587	0	1	25.763	74.237	1	0.92583	0.926
Ruminococcus_2	t_CtBATA	0.0934	0.099	0.346	2	0.00184497	0.0290024	0.294517	8.99641	1.09886	39.666	60.334	1	0.926096	0.926
Blautia	t_CtBATA	-0.118	0.123	0.337	2	0.0276101	0.0430009	0.000974925	90.8043	10.8746	48.8803	51.1197	1	0.926096	0.926
Holdemanella	t_CtBATA	-0.0782	0.08	0.328	2	0	0.0186054	0.877382	0	1	41.9602	58.0398	1	0.926096	0.926
Parasutterella	t_CtBATA	0.0866	0.096	0.365	2	0	0.0259233	0.638416	0	1	47.1978	52.8022	1	0.926179	0.926
Intestinimonas	t_fail_load_FEA	-0.0308	0.1	0.759	2	0.00617059	0.0351214	0.248696	24.8468	1.33061	28.3803	71.6197	1	0.92829	0.928
Anaerofilum	r_Total_Area	-0.0527	0.068	0.437	2	0	0.0158632	0.858112	0	1	28.7122	71.2878	1	0.928672	0.929
Faecalibacterium	r_Total_Area	0.0727	0.083	0.38	2	0	0.0204045	0.838945	0	1	39.2483	60.7517	1	0.928672	0.929
Fournierella	r_Total_Area	0.148	0.187	0.43	2	0.0551679	0.100251	0.0337105	77.8237	4.50932	44.3279	55.6721	1	0.928672	0.929
Methanobrevibacter	r_Total_Area	0.107	0.165	0.516	2	0.0361731	0.0778154	0.087546	65.7409	2.91893	44.724	55.276	1	0.928672	0.929
Paraprevotella	r_Total_Area	0.0525	0.111	0.636	2	0	0.0429034	0.745892	0	1	28.2908	71.7092	1	0.928672	0.929
Prevotella_7	r_Total_Area	-0.0703	0.151	0.641	2	0.0277548	0.0650435	0.112281	60.3461	2.52182	44.0554	55.9446	1	0.928672	0.929
Bacteroides	r_Total_Area	0.0358	0.069	0.605	2	0.00566231	0.0135188	0.117299	59.2339	2.45302	48.4346	51.5654	1	0.928672	0.929
Odoribacter	r_Total_Area	0.129	0.108	0.234	2	0	0.034973	0.78776	0	1	38.6749	61.3251	1	0.928672	0.929
Alistipes	r_Total_Area	0.0762	0.079	0.336	2	0	0.0197906	0.992364	0	1	33.9435	66.0565	1	0.928672	0.929
Desulfovibrio	r_Total_Area	0.035	0.102	0.732	2	0	0.0303417	0.36445	0	1	41.6539	58.3461	1	0.928672	0.929
Haemophilus	r_Total_Area	0.161	0.179	0.367	2	0.0468873	0.0902966	0.0523592	73.4343	3.76425	48.7075	51.2925	1	0.928672	0.929
Butyricimonas	r_Total_Area	0.0757	0.119	0.524	2	0	0.0417313	0.924516	0	1	39.3474	60.6526	1	0.928672	0.929
Anaerofustis	r_Total_Area	0.0188	0.039	0.631	2	0.000816197	0.00552497	0.260877	20.892	1.26409	26.5185	73.4815	1	0.928672	0.929
Ruminiclostridium_5	r_Total_Area	0.0672	0.063	0.287	2	0	0.0114371	0.657561	0	1	44.1832	55.8168	1	0.928672	0.929
DTU089	r_Total_Area	0.071	0.075	0.341	2	0	0.025261	0.73947	0	1	19.3024	80.6976	1	0.928672	0.929
Ruminococcus_2	r_Total_Area	0.0989	0.198	0.617	2	0.0474394	0.113121	0.116968	59.3075	2.45745	42.4373	57.5627	1	0.928672	0.929
Angelakisella	r_Total_Area	0.0459	0.072	0.525	2	0	0.0215611	0.98823	0	1	21.8974	78.1026	1	0.928672	0.929
Hydrogenoanaerobacterium	r_Total_Area	0.0623	0.07	0.37	2	0	0.0192645	0.947668	0	1	23.0728	76.9272	1	0.928672	0.929
Ruminococcus_1	r_Total_Area	0.136	0.108	0.21	2	0	0.0463604	0.515343	0	1	23.426	76.574	1	0.928672	0.929
Anaerotruncus	r_Total_Area	0.0822	0.083	0.323	2	0	0.0223923	0.793283	0	1	32.319	67.681	1	0.928672	0.929
Actinomyces	r_Total_Area	-0.0454	0.047	0.339	2	0	0.00939842	0.60799	0	1	21.6495	78.3505	1	0.928672	0.929
Anaerostipes	r_Total_Area	0.032	0.077	0.679	2	0	0.0169414	0.527845	0	1	47.5887	52.4113	1	0.928672	0.929
Fusicatenibacter	r_Total_Area	0.0644	0.1	0.52	2	0.0068021	0.0306241	0.227252	31.412	1.45798	36.1196	63.8804	1	0.928672	0.929
Eisenbergiella	r_Total_Area	-0.0543	0.084	0.519	2	0.00319109	0.0286617	0.27596	15.7453	1.18688	22.6212	77.3788	1	0.928672	0.929
Lachnospiraceae_FCS020_group	r_Total_Area	0.0193	0.055	0.725	2	0	0.0215656	0.44718	0	1	11.0231	88.9769	1	0.928672	0.929
Lachnoclostridium	r_Total_Area	-0.063	0.052	0.228	2	0	0.00794506	0.388626	0	1	41.8641	58.1359	1	0.928672	0.929
Hungatella	r_Total_Area	0.106	0.079	0.182	2	0	0.0234154	0.560015	0	1	25.6582	74.3418	1	0.928672	0.929
Lachnospiraceae_NK4A136_group	r_Total_Area	-0.0503	0.081	0.534	2	0	0.021826	0.541375	0	1	30.5358	69.4642	1	0.928672	0.929
Coprococcus_1	r_Total_Area	0.0856	0.093	0.356	2	0.00510161	0.026441	0.240911	27.2863	1.37526	36.06	63.94	1	0.928672	0.929
Peptococcus	r_Total_Area	0.0723	0.075	0.335	2	0	0.0229409	0.848629	0	1	22.3323	77.6677	1	0.928672	0.929
Family_XIII_AD3011_group	r_Total_Area	0.0556	0.129	0.666	2	0.0155973	0.0498517	0.180484	44.2472	1.79363	37.818	62.182	1	0.928672	0.929
Collinsella	r_Total_Area	0.0781	0.219	0.722	2	0.0780564	0.137072	0.0234208	80.5335	5.13702	45.5641	54.4359	1	0.928672	0.929
Romboutsia	r_Total_Area	0.32	0.298	0.283	2	0.154379	0.252287	0.00642033	86.5381	7.42838	46.6638	53.3362	1	0.928672	0.929
Terrisporobacter	r_Total_Area	0.0323	0.069	0.638	2	0	0.0140157	0.599317	0	1	38.6039	61.3961	1	0.928672	0.929
Bifidobacterium	r_Total_Area	0.16	0.232	0.491	2	0.0774579	0.154571	0.0639172	70.8685	3.43271	43.1726	56.8274	1	0.928672	0.929
Oxalobacter	r_Total_Area	0.0343	0.097	0.722	2	0.0129832	0.0263877	0.0698085	69.5819	3.28752	48.4383	51.5617	1	0.928672	0.929
Erysipelatoclostridium	r_Total_Area	-0.0595	0.122	0.625	2	0.0126145	0.0456775	0.200211	39.0555	1.64084	35.9388	64.0612	1	0.928672	0.929
Dielma	r_Total_Area	0.0188	0.044	0.668	2	0	0.0062418	0.468357	0	1	31.9019	68.0981	1	0.928672	0.929
Pseudoflavonifractor	r_Total_Area	0.0234	0.049	0.635	2	0	0.0135746	0.536799	0	1	14.857	85.143	1	0.928672	0.929
Negativibacillus	r_Total_Area	0.0849	0.102	0.405	2	0.00402279	0.0334419	0.272326	17.0118	1.20499	32.7635	67.2365	1	0.928672	0.929
Ruminiclostridium_6	r_Total_Area	0.159	0.313	0.612	2	0.155628	0.27914	0.0296864	78.8465	4.72736	46.0322	53.9678	1	0.928672	0.929
Acidaminococcus	r_Total_Area	-0.051	0.081	0.531	2	0	0.0299228	0.904579	0	1	19.4372	80.5628	1	0.928672	0.929
Veillonella	r_Total_Area	0.184	0.318	0.564	2	0.181807	0.287264	0.00202408	89.5041	9.52757	48.0257	51.9743	1	0.928672	0.929
Dialister	r_Total_Area	0.0961	0.129	0.456	2	0	0.0664171	0.499097	0	1	23.041	76.959	1	0.928672	0.929
Ruminiclostridium	r_Total_Area	-0.0609	0.104	0.56	2	0.00858889	0.0320194	0.204322	37.9348	1.61121	40.5365	59.4635	1	0.928672	0.929
Candidatus_Stoquefichus	r_Total_Area	0.0345	0.053	0.513	2	0	0.0143685	0.433742	0	1	16.3379	83.6621	1	0.928672	0.929
Merdibacter	r_Total_Area	0.0207	0.043	0.631	2	0	0.00808081	0.636598	0	1	20.3492	79.6508	1	0.928672	0.929
Holdemanella	r_Total_Area	-0.0624	0.101	0.535	2	0	0.0312466	0.416533	0	1	35.4479	64.5521	1	0.928672	0.929
Turicibacter	r_Total_Area	0.13	0.14	0.354	2	0.0225992	0.0594564	0.141429	53.7538	2.16234	37.2704	62.7296	1	0.928672	0.929
Holdemania	r_Total_Area	0.0551	0.107	0.606	2	0.0130618	0.0337132	0.13694	54.7922	2.21201	39.9819	60.0181	1	0.928672	0.929
Ruminococcaceae_NK4A214_group	r_Total_Area	0.0965	0.109	0.377	2	0	0.040237	0.528843	0	1	29.821	70.179	1	0.928672	0.929
Clostridium_sensu_stricto_1	r_Total_Area	0.249	0.182	0.171	2	0.0419953	0.0950636	0.102588	62.4743	2.66484	44.6849	55.3151	1	0.928672	0.929
Lactobacillus	r_Total_Area	-0.0625	0.066	0.345	2	0	0.0169028	0.888789	0	1	24.1501	75.8499	1	0.928672	0.929
Victivallis	r_Total_Area	0.103	0.142	0.468	2	0.0264034	0.0594466	0.101038	62.8127	2.68909	39.3083	60.6917	1	0.928672	0.929
Lachnospira	r_Total_Area	0.0507	0.072	0.483	2	0	0.0168391	0.536806	0	1	32.5854	67.4146	1	0.928672	0.929
Howardella	r_Total_Area	0.0246	0.044	0.577	2	0	0.0072599	0.966058	0	1	25.6273	74.3727	1	0.928672	0.929
Roseburia	r_Total_Area	0.0954	0.101	0.345	2	0.00920113	0.0308491	0.188471	42.1807	1.72953	37.121	62.879	1	0.928672	0.929
Coprococcus_3	r_Total_Area	0.058	0.099	0.56	2	0	0.0374845	0.374651	0	1	24.7512	75.2488	1	0.928672	0.929
Tyzzerella_4	r_Total_Area	-0.121	0.138	0.379	2	0.0281451	0.0548203	0.0560519	72.6066	3.65051	42.7001	57.2999	1	0.928672	0.929
Lachnospiraceae_ND3007_group	r_Total_Area	-0.0415	0.084	0.622	2	0	0.0265843	0.602254	0	1	25.2466	74.7534	1	0.928672	0.929
Fournierella	r_Tb_N	-0.0144	0.066	0.829	2	0	0.0145045	0.586006	0	1	31.3838	68.6162	1	0.929878	0.93
Barnesiella	r_Tb_N	0.0403	0.158	0.798	2	0.0210136	0.0707044	0.189043	42.031	1.72506	47.7074	52.2926	1	0.929878	0.93
Ruminiclostridium_5	r_Tb_N	-0.00983	0.053	0.853	2	0	0.00800908	0.424861	0	1	53.0598	46.9402	1	0.929878	0.93
Anaerostipes	r_Tb_N	-0.0136	0.065	0.834	2	0	0.0119936	0.856656	0	1	56.3641	43.6359	1	0.929878	0.93
Blautia	r_Tb_N	-0.0125	0.064	0.845	2	0.00489992	0.0114955	0.112578	60.2804	2.51765	45.7367	54.2633	1	0.929878	0.93
Collinsella	r_Tb_N	-0.0139	0.075	0.853	2	0	0.0175738	0.595261	0	1	34.6552	65.3448	1	0.929878	0.93
Sutterella	r_Tb_N	-0.0281	0.135	0.835	2	0.0133796	0.0521518	0.210293	36.2818	1.56941	44.3508	55.6492	1	0.929878	0.93
Ruminiclostridium_1	r_Tb_N	-0.00999	0.052	0.847	2	0	0.00764795	0.927658	0	1	53.0561	46.9439	1	0.929878	0.93
Turicibacter	r_Tb_N	0.0197	0.105	0.851	2	0.0108147	0.0330486	0.172459	46.2782	1.86144	38.7834	61.2166	1	0.929878	0.93
Agathobacter	r_Tb_N	-0.0206	0.097	0.831	2	0.0104617	0.0265706	0.133061	55.6821	2.25642	46.7862	53.2138	1	0.929878	0.93
Lachnospiraceae_FCS020_group	t_Tb_vBMD	-0.062	0.046	0.175	2	0	0.00974791	0.327601	0	1	18.6934	81.3066	1	0.931588	0.932
Faecalibacterium	r_Tot_vBMD	-0.105	0.064	0.103	2	0	0.0117466	0.395914	0	1	48.866	51.134	1	0.932426	0.932
Parabacteroides	r_Tot_vBMD	-0.109	0.067	0.104	2	0	0.0126374	0.446396	0	1	48.1303	51.8697	1	0.932426	0.932
Acidaminococcus	r_Ct_Th	0.0531	0.068	0.433	2	0.000379382	0.0199102	0.310701	2.69474	1.02769	20.5616	79.4384	1	0.932431	0.932
Butyricimonas	r_Tot_vBMD	-0.144	0.091	0.115	2	0	0.0236138	0.950326	0	1	49.835	50.165	1	0.932618	0.933
Ruminococcaceae_NK4A214_group	r_CtBATA	-0.101	0.086	0.242	2	0	0.0222779	0.414757	0	1	38.796	61.204	1	0.933142	0.933
Subdoligranulum	t_Tb_vBMD	-0.04	0.086	0.64	2	0.00161541	0.0211044	0.289619	10.8249	1.12139	43.2968	56.7032	1	0.93407	0.934
Faecalibacterium	t_Tb_vBMD	-0.0321	0.112	0.774	2	0.0168873	0.0353708	0.0793198	67.5196	3.07878	51.3038	48.6962	1	0.93407	0.934
Paraprevotella	t_Tb_vBMD	0.151	0.136	0.269	2	0.0218708	0.052806	0.120264	58.5729	2.41388	46.6389	53.3611	1	0.93407	0.934
Coprobacter	t_Tb_vBMD	0.037	0.066	0.576	2	0	0.0123401	0.553583	0	1	49.4735	50.5265	1	0.93407	0.934
Prevotella_9	t_Tb_vBMD	0.0318	0.108	0.769	2	0	0.0333906	0.713104	0	1	53.7714	46.2286	1	0.93407	0.934
Prevotella_7	t_Tb_vBMD	-0.0821	0.07	0.238	2	0	0.0136872	0.641064	0	1	50.2448	49.7552	1	0.93407	0.934
Bacteroides	t_Tb_vBMD	-0.0258	0.032	0.427	2	0	0.00305291	0.53773	0	1	57.7587	42.2413	1	0.93407	0.934
Parabacteroides	t_Tb_vBMD	-0.0185	0.066	0.78	2	0	0.0124034	0.815187	0	1	52.4824	47.5176	1	0.93407	0.934
Alistipes	t_Tb_vBMD	0.0475	0.062	0.441	2	0	0.0107618	0.552075	0	1	47.0504	52.9496	1	0.93407	0.934
Bilophila	t_Tb_vBMD	0.0913	0.082	0.267	2	0.00261476	0.0195012	0.266632	18.9621	1.23399	56.5618	43.4382	1	0.93407	0.934
Desulfovibrio	t_Tb_vBMD	0.101	0.097	0.3	2	0.0071207	0.026984	0.206559	37.3192	1.59538	54.0056	45.9944	1	0.93407	0.934
Klebsiella	t_Tb_vBMD	0.0322	0.077	0.675	2	0	0.0212223	0.441665	0	1	73.1889	26.8111	1	0.93407	0.934
Haemophilus	t_Tb_vBMD	0.0714	0.068	0.295	2	0	0.0136217	0.505188	0	1	59.5975	40.4025	1	0.93407	0.934
Butyricimonas	t_Tb_vBMD	-0.056	0.089	0.531	2	0	0.022841	0.458422	0	1	54.6921	45.3079	1	0.93407	0.934
Butyricicoccus	t_Tb_vBMD	-0.0202	0.046	0.663	2	0	0.0061984	0.900947	0	1	58.0886	41.9114	1	0.93407	0.934
Anaerofustis	t_Tb_vBMD	-0.01	0.026	0.695	2	0	0.0020785	0.818805	0	1	33.2544	66.7456	1	0.93407	0.934
Ruminiclostridium_5	t_Tb_vBMD	-0.0241	0.047	0.61	2	0	0.00651902	0.557353	0	1	58.6847	41.3153	1	0.93407	0.934
DTU089	t_Tb_vBMD	-0.181	0.144	0.209	2	0.0333579	0.0593803	0.0274038	79.4458	4.86519	45.893	54.107	1	0.93407	0.934
Ruminococcus_2	t_Tb_vBMD	0.0404	0.092	0.66	2	0	0.0240789	0.815528	0	1	45.3622	54.6378	1	0.93407	0.934
Hydrogenoanaerobacterium	t_Tb_vBMD	0.0615	0.055	0.262	2	0	0.00922267	0.370006	0	1	36.0904	63.9096	1	0.93407	0.934
Ruminococcus_1	t_Tb_vBMD	0.0315	0.096	0.744	2	0.00328514	0.0278481	0.273275	16.683	1.20023	38.2467	61.7533	1	0.93407	0.934
Anaerotruncus	t_Tb_vBMD	-0.0487	0.064	0.447	2	0	0.0116692	0.764802	0	1	46.666	53.334	1	0.93407	0.934
Actinomyces	t_Tb_vBMD	-0.0416	0.072	0.562	2	0.00715799	0.0147007	0.0731303	68.8602	3.21132	45.0115	54.9885	1	0.93407	0.934
Tyzzerella	t_Tb_vBMD	0.0269	0.071	0.704	2	0	0.0152145	0.632846	0	1	37.0199	62.9801	1	0.93407	0.934
Lachnospiraceae_NK4B4_group	t_Tb_vBMD	-0.0385	0.055	0.488	2	0.0027623	0.00995907	0.199583	39.2253	1.64542	32.2131	67.7869	1	0.93407	0.934
Lachnospiraceae_AC2044_group	t_Tb_vBMD	-0.0457	0.055	0.405	2	0	0.00854457	0.929017	0	1	47.4429	52.5571	1	0.93407	0.934
Marvinbryantia	t_Tb_vBMD	-0.0262	0.096	0.786	2	0.00944765	0.0270842	0.160065	49.3314	1.97361	41.059	58.941	1	0.93407	0.934
Lachnoclostridium	t_Tb_vBMD	-0.0362	0.04	0.36	2	0	0.00450457	0.504608	0	1	56.9055	43.0945	1	0.93407	0.934
Lachnospiraceae_NK4A136_group	t_Tb_vBMD	0.0484	0.148	0.744	2	0.0356482	0.0621263	0.0212708	81.148	5.30447	48.6056	51.3944	1	0.93407	0.934
Peptococcus	t_Tb_vBMD	-0.0302	0.059	0.611	2	0	0.0110142	0.409171	0	1	34.7754	65.2246	1	0.93407	0.934
Family_XIII_AD3011_group	t_Tb_vBMD	-0.0253	0.07	0.717	2	0	0.0140995	0.71344	0	1	42.1713	57.8287	1	0.93407	0.934
Collinsella	t_Tb_vBMD	-0.0447	0.118	0.705	2	0.018535	0.0396727	0.0860156	66.0719	2.94741	46.8657	53.1343	1	0.93407	0.934
Cloacibacillus	t_Tb_vBMD	0.105	0.108	0.331	2	0.0183932	0.0332177	0.0317887	78.3073	4.60986	50.7674	49.2326	1	0.93407	0.934
Romboutsia	t_Tb_vBMD	0.0286	0.076	0.705	2	0	0.0171555	0.849976	0	1	38.1067	61.8933	1	0.93407	0.934
Intestinibacter	t_Tb_vBMD	0.0575	0.072	0.426	2	0	0.0151451	0.390676	0	1	41.9218	58.0782	1	0.93407	0.934
Parasutterella	t_Tb_vBMD	0.0778	0.092	0.397	2	0	0.0240916	0.531749	0	1	54.481	45.519	1	0.93407	0.934
Faecalitalea	t_Tb_vBMD	-0.0377	0.104	0.717	2	0.0131711	0.0309427	0.112954	60.1975	2.5124	43.6603	56.3397	1	0.93407	0.934
Erysipelatoclostridium	t_Tb_vBMD	-0.0261	0.083	0.753	2	0.00408462	0.0197243	0.234368	29.2864	1.41415	43.3588	56.6412	1	0.93407	0.934
Ruminiclostridium_6	t_Tb_vBMD	-0.125	0.117	0.286	2	0.00576328	0.03903	0.260906	20.8827	1.26395	45.9547	54.0453	1	0.93407	0.934
Acidaminococcus	t_Tb_vBMD	-0.0547	0.123	0.655	2	0.020378	0.0432904	0.0837075	66.5709	2.9914	43.0784	56.9216	1	0.93407	0.934
Dialister	t_Tb_vBMD	0.0796	0.143	0.578	2	0.0192115	0.0594433	0.174737	45.706	1.84182	42.3527	57.6473	1	0.93407	0.934
Oscillibacter	t_Tb_vBMD	-0.0384	0.052	0.458	2	0	0.00759903	0.886855	0	1	48.483	51.517	1	0.93407	0.934
Oscillospira	t_Tb_vBMD	-0.0656	0.071	0.355	2	8.49083e-05	0.0149849	0.315364	0.80133	1.00808	39.0126	60.9874	1	0.93407	0.934
Ruminiclostridium_1	t_Tb_vBMD	0.068	0.084	0.416	2	0.00962537	0.0198625	0.0746392	68.533	3.17793	52.4181	47.5819	1	0.93407	0.934
Ruminiclostridium	t_Tb_vBMD	-0.0252	0.061	0.678	2	0	0.0104168	0.335704	0	1	48.9825	51.0175	1	0.93407	0.934
Candidatus_Stoquefichus	t_Tb_vBMD	-0.0327	0.043	0.446	2	0	0.00683176	0.635176	0	1	25.6612	74.3388	1	0.93407	0.934
Holdemanella	t_Tb_vBMD	0.0582	0.077	0.452	2	0	0.0169855	0.522679	0	1	49.3804	50.6196	1	0.93407	0.934
Turicibacter	t_Tb_vBMD	0.103	0.17	0.545	2	0.0485507	0.0819065	0.012893	83.8285	6.18373	47.6094	52.3906	1	0.93407	0.934
Ruminococcaceae_NK4A214_group	t_Tb_vBMD	0.0328	0.086	0.701	2	0	0.0209254	0.423869	0	1	44.6181	55.3819	1	0.93407	0.934
Phascolarctobacterium	t_Tb_vBMD	-0.126	0.096	0.192	2	0	0.0263304	0.547743	0	1	47.2824	52.7176	1	0.93407	0.934
Clostridium_sensu_stricto_1	t_Tb_vBMD	0.133	0.136	0.33	2	0.0235004	0.0526137	0.0994106	63.1672	2.71497	50.0504	49.9496	1	0.93407	0.934
Lactobacillus	t_Tb_vBMD	-0.0676	0.051	0.188	2	0	0.00800258	0.587758	0	1	36.8056	63.1944	1	0.93407	0.934
Lachnospira	t_Tb_vBMD	0.0231	0.056	0.682	2	0	0.00903398	0.873512	0	1	46.5137	53.4863	1	0.93407	0.934
Howardella	t_Tb_vBMD	0.0174	0.041	0.672	2	0.000835684	0.00493605	0.251527	23.9429	1.3148	40.1359	59.8641	1	0.93407	0.934
Roseburia	t_Tb_vBMD	0.0569	0.056	0.309	2	0	0.00920658	0.614106	0	1	40.2346	59.7654	1	0.93407	0.934
Agathobacter	t_Tb_vBMD	0.0183	0.057	0.748	2	0	0.00918159	0.64197	0	1	48.1272	51.8728	1	0.93407	0.934
Coprococcus_3	t_Tb_vBMD	-0.0259	0.079	0.741	2	0	0.0185632	0.879324	0	1	37.6907	62.3093	1	0.93407	0.934
Lachnospiraceae_ND3007_group	t_Tb_vBMD	-0.0433	0.066	0.513	2	0	0.0131083	0.497119	0	1	38.2933	61.7067	1	0.93407	0.934
Tyzzerella_3	t_Tb_vBMD	0.0526	0.049	0.287	2	0	0.0105831	0.376492	0	1	20.4693	79.5307	1	0.93407	0.934
Coprococcus_2	t_Tb_vBMD	0.0778	0.088	0.377	2	0	0.0237728	0.335922	0	1	36.2718	63.7282	1	0.93407	0.934
Dielma	t_fail_load_FEA	0.0142	0.049	0.77	2	0	0.0114766	0.592782	0	1	17.6989	82.3011	1	0.934632	0.935
Fusicatenibacter	t_Tb_vBMD	0.0152	0.061	0.805	2	0	0.010885	0.666913	0	1	42.9193	57.0807	1	0.935245	0.935
Terrisporobacter	t_Tb_vBMD	0.0185	0.076	0.809	2	0.00631589	0.0165705	0.140786	53.9032	2.16935	51.8417	48.1583	1	0.935245	0.935
Veillonella	t_Tb_vBMD	0.0172	0.074	0.817	2	0	0.0157528	0.969047	0	1	45.0676	54.9324	1	0.936751	0.937
Hungatella	t_fail_load_FEA	-0.0663	0.235	0.778	2	0.0823028	0.162915	0.0612974	71.4443	3.50193	39.5928	60.4072	1	0.93744	0.937
Faecalibacterium	t_Tot_vBMD	0.0378	0.066	0.566	2	0	0.0122652	0.520193	0	1	52.0936	47.9064	1	0.937847	0.938
Lachnospiraceae_AC2044_group	t_Tot_vBMD	-0.0331	0.057	0.56	2	0	0.00915409	0.436868	0	1	45.4238	54.5762	1	0.937847	0.938
Lachnospiraceae_FCS020_group	t_Tot_vBMD	0.0298	0.047	0.524	2	0	0.010687	0.571072	0	1	17.5567	82.4433	1	0.937847	0.938
Marvinbryantia	t_Tot_vBMD	-0.0482	0.073	0.511	2	0.00160028	0.0171493	0.283125	13.1967	1.15203	33.2025	66.7975	1	0.937847	0.938
Hungatella	t_Tot_vBMD	-0.0724	0.114	0.525	2	0.0171897	0.0370261	0.0879385	65.6559	2.91171	45.3736	54.6264	1	0.937847	0.938
Peptococcus	t_Tot_vBMD	-0.0359	0.061	0.557	2	0	0.0119224	0.366559	0	1	32.9879	67.0121	1	0.937847	0.938
Sutterella	t_Tot_vBMD	0.0668	0.118	0.572	2	0.00847819	0.0396888	0.231297	30.2099	1.43287	47.0927	52.9073	1	0.937847	0.938
Phascolarctobacterium	t_Tot_vBMD	0.0569	0.099	0.568	2	0	0.0282381	0.849329	0	1	45.2629	54.7371	1	0.937847	0.938
Dielma	t_Tb_vBMD	0.00716	0.033	0.83	2	0	0.00315583	0.432247	0	1	46.1857	53.8143	1	0.940335	0.94
Subdoligranulum	t_Tb_Inn_vBMD	-0.062	0.103	0.546	2	0.00863529	0.0304044	0.196087	40.1657	1.67128	43.3832	56.6168	1	0.94084	0.941
Faecalibacterium	t_Tb_Inn_vBMD	-0.0394	0.084	0.638	2	0.00634782	0.0198964	0.177059	45.1195	1.82214	50.1619	49.8381	1	0.94084	0.941
Methanobrevibacter	t_Tb_Inn_vBMD	0.0713	0.069	0.3	2	0	0.0134852	0.447146	0	1	46.2543	53.7457	1	0.94084	0.941
Paraprevotella	t_Tb_Inn_vBMD	0.176	0.145	0.226	2	0.0275429	0.0601106	0.0918938	64.7996	2.84088	45.9037	54.0963	1	0.94084	0.941
Coprobacter	t_Tb_Inn_vBMD	0.0271	0.064	0.674	2	0	0.0118109	0.773134	0	1	45.7918	54.2082	1	0.94084	0.941
Prevotella_9	t_Tb_Inn_vBMD	0.0279	0.106	0.792	2	0	0.0317586	0.957435	0	1	50.0921	49.9079	1	0.94084	0.941
Prevotella_7	t_Tb_Inn_vBMD	-0.0799	0.068	0.239	2	0	0.0130805	0.927214	0	1	46.5119	53.4881	1	0.94084	0.941
Bacteroides	t_Tb_Inn_vBMD	-0.0117	0.032	0.713	2	0	0.00288425	0.506063	0	1	54.0689	45.9311	1	0.94084	0.941
Parabacteroides	t_Tb_Inn_vBMD	0.0255	0.065	0.693	2	0	0.0118094	0.782738	0	1	48.7611	51.2389	1	0.94084	0.941
Alistipes	t_Tb_Inn_vBMD	0.0629	0.06	0.294	2	0	0.010335	0.49128	0	1	43.3834	56.6166	1	0.94084	0.941
Bilophila	t_Tb_Inn_vBMD	0.0884	0.072	0.222	2	0	0.0149366	0.357775	0	1	54.4544	45.5456	1	0.94084	0.941
Desulfovibrio	t_Tb_Inn_vBMD	0.099	0.077	0.199	2	0.000584879	0.0168414	0.305127	4.91137	1.05165	52.5729	47.4271	1	0.94084	0.941
Haemophilus	t_Tb_Inn_vBMD	0.0623	0.067	0.352	2	0	0.0128475	0.754142	0	1	56.0153	43.9847	1	0.94084	0.941
Butyricimonas	t_Tb_Inn_vBMD	-0.0446	0.088	0.611	2	0	0.0216983	0.39277	0	1	51.0248	48.9752	1	0.94084	0.941
Butyricicoccus	t_Tb_Inn_vBMD	-0.0202	0.045	0.655	2	0	0.00585586	0.486001	0	1	54.4437	45.5563	1	0.94084	0.941
Ruminiclostridium_5	t_Tb_Inn_vBMD	-0.0286	0.057	0.614	2	0.00211202	0.00914136	0.222946	32.6739	1.48531	53.4362	46.5638	1	0.94084	0.941
DTU089	t_Tb_Inn_vBMD	-0.211	0.173	0.225	2	0.0519276	0.0854302	0.00761007	85.961	7.12301	46.7799	53.2201	1	0.94084	0.941
Ruminococcus_2	t_Tb_Inn_vBMD	0.0324	0.089	0.716	2	0	0.0231679	0.561911	0	1	41.6998	58.3002	1	0.94084	0.941
Hydrogenoanaerobacterium	t_Tb_Inn_vBMD	0.0452	0.057	0.43	2	0.000858751	0.0102129	0.286719	11.8914	1.13496	34.7975	65.2025	1	0.94084	0.941
Ruminococcus_1	t_Tb_Inn_vBMD	-0.0323	0.084	0.7	2	0	0.0226412	0.358638	0	1	32.5712	67.4288	1	0.94084	0.941
Anaerotruncus	t_Tb_Inn_vBMD	-0.0453	0.062	0.468	2	0	0.011214	0.675926	0	1	43.0144	56.9856	1	0.94084	0.941
Caproiciproducens	t_Tb_Inn_vBMD	0.0222	0.064	0.731	2	0.0040291	0.0119839	0.167355	47.5473	1.90648	43.1612	56.8388	1	0.94084	0.941
Actinomyces	t_Tb_Inn_vBMD	-0.0323	0.071	0.651	2	0.00719519	0.0146576	0.0705457	69.4216	3.27028	44.1074	55.8926	1	0.94084	0.941
Tyzzerella	t_Tb_Inn_vBMD	0.0431	0.068	0.529	2	0	0.0148259	0.498611	0	1	33.6338	66.3662	1	0.94084	0.941
Lachnospiraceae_NK4B4_group	t_Tb_Inn_vBMD	-0.0428	0.055	0.438	2	0.0028472	0.0100653	0.19669	40.0041	1.66678	31.0584	68.9416	1	0.94084	0.941
Eisenbergiella	t_Tb_Inn_vBMD	0.0665	0.067	0.319	2	0.00245252	0.0147742	0.252979	23.4759	1.30678	30.8998	69.1002	1	0.94084	0.941
Lachnospiraceae_AC2044_group	t_Tb_Inn_vBMD	-0.0548	0.053	0.305	2	0	0.00820437	0.960783	0	1	43.7935	56.2065	1	0.94084	0.941
Marvinbryantia	t_Tb_Inn_vBMD	-0.0462	0.114	0.685	2	0.0170453	0.0375591	0.0947483	64.1807	2.79179	42.5473	57.4527	1	0.94084	0.941
Lachnoclostridium	t_Tb_Inn_vBMD	-0.0424	0.039	0.273	2	0	0.00426626	0.689049	0	1	53.2843	46.7157	1	0.94084	0.941
Lachnospiraceae_NK4A136_group	t_Tb_Inn_vBMD	0.0393	0.139	0.777	2	0.0306747	0.0547043	0.0279533	79.3001	4.83095	47.7236	52.2764	1	0.94084	0.941
Coprococcus_1	t_Tb_Inn_vBMD	-0.0171	0.058	0.766	2	0	0.00965043	0.935495	0	1	41.3487	58.6513	1	0.94084	0.941
Peptococcus	t_Tb_Inn_vBMD	-0.0464	0.057	0.418	2	0	0.0107657	0.790837	0	1	31.4728	68.5272	1	0.94084	0.941
Family_XIII_AD3011_group	t_Tb_Inn_vBMD	-0.0346	0.068	0.609	2	0	0.0136407	0.761844	0	1	38.6228	61.3772	1	0.94084	0.941
Collinsella	t_Tb_Inn_vBMD	-0.0468	0.097	0.628	2	0.00972246	0.0267955	0.151812	51.3133	2.05395	43.7749	56.2251	1	0.94084	0.941
Cloacibacillus	t_Tb_Inn_vBMD	0.0958	0.106	0.366	2	0.0175514	0.0316774	0.031594	78.3568	4.62039	49.9689	50.0311	1	0.94084	0.941
Romboutsia	t_Tb_Inn_vBMD	0.0526	0.073	0.472	2	0	0.0166792	0.554607	0	1	34.6654	65.3346	1	0.94084	0.941
Intestinibacter	t_Tb_Inn_vBMD	0.0468	0.07	0.504	2	0	0.0146529	0.483455	0	1	38.3359	61.6641	1	0.94084	0.941
Faecalitalea	t_Tb_Inn_vBMD	-0.0377	0.113	0.738	2	0.0174361	0.036713	0.0809594	67.1651	3.04554	43.7112	56.2888	1	0.94084	0.941
Erysipelatoclostridium	t_Tb_Inn_vBMD	-0.0584	0.122	0.633	2	0.0205958	0.0426371	0.0756517	68.3136	3.15593	45.9225	54.0775	1	0.94084	0.941
Dielma	t_Tb_Inn_vBMD	0.0162	0.033	0.622	2	6.96936e-05	0.00313005	0.309569	3.14888	1.03251	42.7111	57.2889	1	0.94084	0.941
Ruminiclostridium_9	t_Tb_Inn_vBMD	-0.0253	0.083	0.76	2	0.00997325	0.0193943	0.0555251	72.7241	3.66625	50.7317	49.2683	1	0.94084	0.941
Ruminiclostridium_6	t_Tb_Inn_vBMD	-0.133	0.114	0.242	2	0.00526719	0.0371933	0.26347	20.0276	1.25043	42.9997	57.0003	1	0.94084	0.941
Acidaminococcus	t_Tb_Inn_vBMD	-0.0592	0.132	0.655	2	0.0255853	0.0504365	0.0599583	71.7397	3.53854	43.3038	56.6962	1	0.94084	0.941
Dialister	t_Tb_Inn_vBMD	0.123	0.179	0.493	2	0.0425181	0.0915955	0.0879799	65.647	2.91095	44.0166	55.9834	1	0.94084	0.941
Oscillibacter	t_Tb_Inn_vBMD	-0.0459	0.05	0.363	2	0	0.00727761	0.858631	0	1	44.7802	55.2198	1	0.94084	0.941
Oscillospira	t_Tb_Inn_vBMD	-0.0656	0.072	0.364	2	0.000985047	0.0158429	0.295056	8.793	1.09641	36.7598	63.2402	1	0.94084	0.941
Ruminiclostridium_1	t_Tb_Inn_vBMD	0.0438	0.081	0.587	2	0.00879549	0.018352	0.0781231	67.7785	3.10352	51.3157	48.6843	1	0.94084	0.941
Ruminiclostridium	t_Tb_Inn_vBMD	-0.0232	0.059	0.694	2	0	0.00997647	0.472599	0	1	45.296	54.704	1	0.94084	0.941
Candidatus_Stoquefichus	t_Tb_Inn_vBMD	-0.0262	0.041	0.524	2	0	0.00676928	0.581513	0	1	22.9618	77.0382	1	0.94084	0.941
Holdemanella	t_Tb_Inn_vBMD	0.0331	0.091	0.714	2	0.00495977	0.0232749	0.231543	30.1363	1.43136	47.0102	52.9898	1	0.94084	0.941
Turicibacter	t_Tb_Inn_vBMD	0.101	0.174	0.563	2	0.0518543	0.0862692	0.00981109	85.005	6.66888	47.2838	52.7162	1	0.94084	0.941
Holdemania	t_Tb_Inn_vBMD	0.0158	0.05	0.751	2	1.08958e-05	0.00747895	0.316811	0.206032	1.00206	38.2719	61.7281	1	0.94084	0.941
Phascolarctobacterium	t_Tb_Inn_vBMD	-0.107	0.094	0.254	2	0	0.0252807	0.357064	0	1	43.6332	56.3668	1	0.94084	0.941
Clostridium_sensu_stricto_1	t_Tb_Inn_vBMD	0.123	0.155	0.426	2	0.0348871	0.0678505	0.0555635	72.7156	3.66509	49.0221	50.9779	1	0.94084	0.941
Howardella	t_Tb_Inn_vBMD	0.0169	0.042	0.685	2	0.00108392	0.00518971	0.233537	29.5372	1.41919	38.4582	61.5418	1	0.94084	0.941
Roseburia	t_Tb_Inn_vBMD	0.0445	0.054	0.412	2	0	0.00893128	0.586223	0	1	36.7266	63.2734	1	0.94084	0.941
Coprococcus_3	t_Tb_Inn_vBMD	-0.035	0.076	0.645	2	0	0.0180786	0.865316	0	1	34.3106	65.6894	1	0.94084	0.941
Tyzzerella_4	t_Tb_Inn_vBMD	0.029	0.086	0.735	2	0.00942582	0.0211946	0.100665	62.8939	2.69497	42.4812	57.5188	1	0.94084	0.941
Coprococcus_2	t_Tb_Inn_vBMD	0.0491	0.088	0.576	2	0.000836269	0.0243828	0.305282	4.8504	1.05098	33.7537	66.2463	1	0.94084	0.941
Klebsiella	t_Tb_Inn_vBMD	0.019	0.076	0.803	2	0	0.0195924	0.399642	0	1	70.1799	29.8201	1	0.940873	0.941
Intestinibacter	t_Ct_Th	-0.0583	0.098	0.551	2	0.0072076	0.0280209	0.209953	36.3767	1.57175	40.6454	59.3546	1	0.940985	0.941
Pseudoflavonifractor	t_Ct_Th	0.0261	0.041	0.523	2	0	0.00768946	0.405604	0	1	18.9055	81.0945	1	0.940985	0.941
Holdemanella	t_Ct_Th	-0.0538	0.082	0.514	2	0	0.0197518	0.960843	0	1	42.0298	57.9702	1	0.940985	0.941
Ruminococcaceae_NK4A214_group	t_Ct_Th	0.0587	0.09	0.516	2	0	0.0246268	0.993929	0	1	37.5545	62.4455	1	0.940985	0.941
Merdibacter	t_Tot_vBMD	0.0287	0.052	0.583	2	0.00270906	0.00814008	0.169299	47.0658	1.88914	38.7219	61.2781	1	0.943365	0.943
Bilophila	t_Tot_vBMD	0.0413	0.076	0.589	2	0	0.0168008	0.429297	0	1	56.0922	43.9078	1	0.944448	0.944
UBA1819	t_CtBATA	-0.116	0.145	0.425	2	0.032403	0.0594518	0.0367325	77.0788	4.36277	48.0031	51.9969	1	0.944864	0.945
Paraprevotella	t_CtBATA	0.133	0.164	0.417	2	0.0368554	0.07662	0.0769807	68.0258	3.12752	45.1621	54.8379	1	0.944864	0.945
Lachnospiraceae_NK4B4_group	t_CtBATA	-0.0292	0.037	0.432	2	0	0.00720928	0.346094	0	1	16.211	83.789	1	0.944864	0.945
Intestinibacter	t_CtBATA	-0.0766	0.087	0.379	2	0.00403963	0.0225164	0.247037	25.3721	1.33998	39.0079	60.9921	1	0.944864	0.945
Candidatus_Stoquefichus	t_CtBATA	-0.098	0.123	0.424	2	0.0248324	0.0429902	0.0194425	81.6892	5.46127	44.6479	55.3521	1	0.944864	0.945
UBA1819	t_Ct_vBMD	-0.132	0.161	0.412	2	0.0380805	0.0730405	0.0510428	73.7317	3.80687	47.8825	52.1175	1	0.945353	0.945
Prevotella_9	r_Total_Area	-0.0433	0.145	0.765	2	0	0.0630118	0.519676	0	1	38.1771	61.8229	1	0.945791	0.946
Tyzzerella	r_Total_Area	-0.027	0.089	0.761	2	0	0.030198	0.628012	0	1	24.3477	75.6523	1	0.945791	0.946
Lachnospiraceae_NK4B4_group	r_Total_Area	0.0112	0.046	0.808	2	0	0.0133445	0.32037	0	1	12.9169	87.0831	1	0.945791	0.946
Marvinbryantia	r_Total_Area	0.0242	0.081	0.767	2	0	0.0282527	0.578271	0	1	21.0501	78.9499	1	0.945791	0.946
Flavonifractor	r_Total_Area	-0.0471	0.164	0.773	2	0.0386301	0.0756991	0.05802	72.1689	3.5931	48.3065	51.6935	1	0.945791	0.946
Oscillospira	r_Total_Area	-0.0246	0.09	0.784	2	0	0.0294429	0.367419	0	1	26.0783	73.9217	1	0.945791	0.946
Coprococcus_2	r_Total_Area	0.0558	0.219	0.799	2	0.064615	0.140333	0.0904322	65.1162	2.86666	40.5788	59.4212	1	0.945791	0.946
Paraprevotella	r_CtBATA	-0.0924	0.088	0.295	2	0	0.0235663	0.331821	0	1	37.0211	62.9789	1	0.946621	0.947
Bacteroides	r_CtBATA	0.033	0.034	0.327	2	0	0.00326017	0.685065	0	1	56.0467	43.9533	1	0.946621	0.947
Butyricimonas	r_CtBATA	-0.0956	0.092	0.3	2	0	0.0240415	0.744874	0	1	49.1558	50.8442	1	0.946621	0.947
Ruminococcus_1	r_CtBATA	-0.0866	0.087	0.32	2	0	0.024943	0.858887	0	1	31.2509	68.7491	1	0.946621	0.947
Lachnospiraceae_NK4B4_group	r_CtBATA	-0.0654	0.063	0.303	2	0.00425792	0.0128676	0.170382	46.7966	1.87958	33.05	66.95	1	0.946621	0.947
Lachnospiraceae_FCS020_group	r_CtBATA	0.0494	0.045	0.274	2	0	0.0109874	0.370412	0	1	15.5462	84.4538	1	0.946621	0.947
Cloacibacillus	r_CtBATA	0.0518	0.052	0.321	2	0	0.007715	0.698806	0	1	47.2497	52.7503	1	0.946621	0.947
Bifidobacterium	r_CtBATA	0.0858	0.089	0.334	2	0	0.0246074	0.787792	0	1	34.7905	65.2095	1	0.946621	0.947
Merdibacter	r_CtBATA	-0.0332	0.035	0.34	2	0	0.00428902	0.958493	0	1	27.4632	72.5368	1	0.947262	0.947
Veillonella	t_Tb_Inn_vBMD	0.0149	0.072	0.836	2	0	0.0151686	0.449838	0	1	41.4425	58.5575	1	0.948021	0.948
Lachnoclostridium	t_CtBATA	-0.0661	0.089	0.458	2	0.0124804	0.0224212	0.0301764	78.7199	4.69922	50.024	49.976	1	0.948805	0.949
Bacteroides	t_Tot_vBMD	-0.0231	0.047	0.623	2	0.00213105	0.00625677	0.164834	48.1679	1.92931	53.0169	46.9831	1	0.948834	0.949
Haemophilus	t_Tot_vBMD	0.0353	0.073	0.631	2	0.000800709	0.0155879	0.29907	7.26442	1.07833	57.1002	42.8998	1	0.948834	0.949
Pseudoflavonifractor	t_Tot_vBMD	0.0367	0.077	0.632	2	0.00754281	0.0174288	0.108387	61.2041	2.57759	39.2395	60.7605	1	0.948834	0.949
Turicibacter	t_Tot_vBMD	0.0509	0.112	0.65	2	0.0154561	0.036226	0.112315	60.3387	2.52135	43.3969	56.6031	1	0.948834	0.949
Tyzzerella_3	t_Tot_vBMD	-0.0275	0.057	0.631	2	0.00108477	0.0131151	0.28725	11.6971	1.13247	22.8507	77.1493	1	0.948834	0.949
Intestinibacter	r_Tot_vBMD	-0.112	0.073	0.127	2	0	0.0163462	0.592563	0	1	36.9985	63.0015	1	0.949534	0.95
Tyzzerella_4	r_Tot_vBMD	0.0754	0.05	0.128	2	0	0.00817763	0.726749	0	1	30.7182	69.2818	1	0.949534	0.95
Methanobrevibacter	t_Ct_vBMD	-0.147	0.218	0.501	2	0.0802952	0.134977	0.0120687	84.1289	6.30075	48.9482	51.0518	1	0.950689	0.951
Paraprevotella	t_Ct_vBMD	-0.0794	0.105	0.451	2	0	0.0341212	0.962925	0	1	35.6962	64.3038	1	0.950689	0.951
Coprobacter	t_Ct_vBMD	0.0354	0.081	0.662	2	0	0.0188473	0.354569	0	1	43.1728	56.8272	1	0.950689	0.951
Prevotella_7	t_Ct_vBMD	0.0459	0.085	0.59	2	0	0.0208707	0.355717	0	1	43.8454	56.1546	1	0.950689	0.951
Bacteroides	t_Ct_vBMD	-0.0446	0.116	0.7	2	0.0235057	0.0377933	0.00395598	87.9575	8.30391	50.1899	49.8101	1	0.950689	0.951
Barnesiella	t_Ct_vBMD	0.0512	0.131	0.696	2	0	0.0488617	0.756819	0	1	46.1364	53.8636	1	0.950689	0.951
Ruminiclostridium_5	t_Ct_vBMD	-0.059	0.162	0.715	2	0.0454981	0.0740041	0.00564337	86.9465	7.66079	50.2751	49.7249	1	0.950689	0.951
Hydrogenoanaerobacterium	t_Ct_vBMD	-0.0266	0.066	0.688	2	0	0.0145778	0.67759	0	1	30.4909	69.5091	1	0.950689	0.951
Tyzzerella	t_Ct_vBMD	0.0692	0.148	0.64	2	0.0276536	0.0630411	0.104594	62.0358	2.63406	42.8603	57.1397	1	0.950689	0.951
Anaerostipes	t_Ct_vBMD	-0.0458	0.072	0.523	2	0	0.014667	0.604586	0	1	54.7646	45.2354	1	0.950689	0.951
Lachnoclostridium	t_Ct_vBMD	-0.0321	0.05	0.521	2	0.00023338	0.00707036	0.305745	4.66807	1.04897	50.5178	49.4822	1	0.950689	0.951
Coprococcus_1	t_Ct_vBMD	0.118	0.166	0.478	2	0.0444581	0.0782874	0.0242181	80.3109	5.07895	47.8041	52.1959	1	0.950689	0.951
Cloacibacillus	t_Ct_vBMD	-0.0485	0.094	0.604	2	0.00980831	0.0247928	0.131897	55.9478	2.27003	48.8161	51.1839	1	0.950689	0.951
Oxalobacter	t_Ct_vBMD	-0.0337	0.048	0.481	2	0	0.00654582	0.414803	0	1	54.5498	45.4502	1	0.950689	0.951
Parasutterella	t_Ct_vBMD	-0.0959	0.146	0.513	2	0.0172749	0.0607204	0.195831	40.2342	1.6732	48.8645	51.1355	1	0.950689	0.951
Flavonifractor	t_Ct_vBMD	-0.0838	0.19	0.659	2	0.0597299	0.101777	0.0153063	82.9957	5.88087	50.749	49.251	1	0.950689	0.951
Ruminiclostridium_6	t_Ct_vBMD	0.0702	0.127	0.579	2	0	0.0477595	0.447064	0	1	38.7423	61.2577	1	0.950689	0.951
Veillonella	t_Ct_vBMD	-0.0865	0.186	0.642	2	0.0523283	0.0982811	0.0442187	75.2976	4.04819	47.262	52.738	1	0.950689	0.951
Oscillibacter	t_Ct_vBMD	-0.0393	0.063	0.535	2	0	0.0116454	0.965885	0	1	42.2083	57.7917	1	0.950689	0.951
Candidatus_Stoquefichus	t_Ct_vBMD	-0.152	0.219	0.488	2	0.0882369	0.135759	0.000435827	91.9172	12.372	47.673	52.327	1	0.950689	0.951
Merdibacter	t_Ct_vBMD	-0.0247	0.041	0.55	2	0	0.00636135	0.985669	0	1	25.3238	74.6762	1	0.950689	0.951
Turicibacter	t_Ct_vBMD	0.0771	0.122	0.528	2	0.0161716	0.0438973	0.148495	52.0992	2.08765	40.2316	59.7684	1	0.950689	0.951
Holdemania	t_Ct_vBMD	0.031	0.062	0.62	2	0	0.0120077	0.620157	0	1	35.7216	64.2784	1	0.950689	0.951
Ruminococcaceae_NK4A214_group	t_Ct_vBMD	0.0488	0.104	0.639	2	0	0.0323215	0.738893	0	1	38.3691	61.6309	1	0.950689	0.951
Clostridium_sensu_stricto_1	t_Ct_vBMD	-0.0748	0.154	0.628	2	0.0268048	0.0675048	0.130985	56.1556	2.28079	47.2113	52.7887	1	0.950689	0.951
Lactobacillus	t_Ct_vBMD	-0.0435	0.099	0.662	2	0.0114129	0.0287544	0.131092	56.1313	2.27953	41.7064	58.2936	1	0.950689	0.951
Victivallis	t_Ct_vBMD	0.0529	0.133	0.692	2	0.0244661	0.0513116	0.0797267	67.4316	3.07046	43.2635	56.7365	1	0.950689	0.951
Coprococcus_3	t_Ct_vBMD	0.104	0.183	0.569	2	0.0472466	0.0959349	0.0695049	69.648	3.29467	44.5069	55.4931	1	0.950689	0.951
Tyzzerella_4	t_Ct_vBMD	-0.0368	0.06	0.54	2	0	0.0127704	0.41743	0	1	27.5263	72.4737	1	0.950689	0.951
Tyzzerella_3	t_Ct_vBMD	-0.0238	0.058	0.683	2	0	0.017359	0.47446	0	1	16.6832	83.3168	1	0.950689	0.951
Klebsiella	r_Tb_N	-0.00976	0.088	0.911	2	0	0.0248819	0.619562	0	1	67.669	32.331	1	0.95074	0.951
Actinomyces	r_Tb_N	0.00462	0.042	0.912	2	0	0.00604755	0.738732	0	1	28.2767	71.7233	1	0.95074	0.951
Lachnospiraceae_AC2044_group	r_Total_Area	0.0229	0.107	0.83	2	0.0122757	0.0330739	0.146836	52.4898	2.10481	42.4827	57.5173	1	0.951242	0.951
Blautia	r_Total_Area	0.00907	0.046	0.843	2	0	0.00685932	0.847422	0	1	31.2492	68.7508	1	0.951242	0.951
Streptococcus	r_Total_Area	0.0646	0.301	0.83	2	0.163319	0.256221	0.00144589	90.1442	10.1463	48.6284	51.3716	1	0.951242	0.951
Fournierella	t_Tb_vBMD	-0.00815	0.06	0.891	2	0	0.0109607	0.911124	0	1	35.6156	64.3844	1	0.952899	0.953
Intestinimonas	t_Tb_vBMD	-0.00794	0.053	0.88	2	0	0.00784397	0.756447	0	1	51.3117	48.6883	1	0.952899	0.953
Ruminiclostridium_9	t_Tb_vBMD	-0.00963	0.069	0.889	2	0.00552805	0.0134029	0.121353	58.3293	2.39977	52.6241	47.3759	1	0.952899	0.953
Flavonifractor	t_Tb_vBMD	0.015	0.092	0.87	2	0.00869572	0.0239649	0.151805	51.315	2.05402	55.0961	44.9039	1	0.952899	0.953
Anaerofilum	t_CtBATA	0.0682	0.097	0.483	2	0.0127136	0.0269351	0.0828709	66.7518	3.00768	45.5979	54.4021	1	0.952975	0.953
Methanobrevibacter	t_CtBATA	-0.0418	0.073	0.566	2	0	0.0153865	0.47866	0	1	42.7796	57.2204	1	0.952975	0.953
Coprobacter	t_CtBATA	-0.0549	0.086	0.525	2	0.00558921	0.0212794	0.207187	37.1455	1.59098	45.3606	54.6394	1	0.952975	0.953
Bilophila	t_CtBATA	-0.0406	0.077	0.598	2	0	0.0167337	0.877967	0	1	51.1402	48.8598	1	0.952975	0.953
Klebsiella	t_CtBATA	0.0553	0.083	0.507	2	0.000547392	0.0222353	0.308737	3.48154	1.03607	66.931	33.069	1	0.952975	0.953
Hydrogenoanaerobacterium	t_CtBATA	-0.0279	0.056	0.616	2	0	0.010441	0.484878	0	1	29.806	70.194	1	0.952975	0.953
Peptococcus	t_CtBATA	-0.0317	0.06	0.598	2	0	0.0125947	0.960535	0	1	28.4271	71.5729	1	0.952975	0.953
Cloacibacillus	t_CtBATA	0.0301	0.052	0.566	2	0	0.00780849	0.333681	0	1	46.55	53.45	1	0.952975	0.953
Sutterella	t_CtBATA	0.0566	0.098	0.565	2	0	0.0283743	0.774664	0	1	40.6527	59.3473	1	0.952975	0.953
Pseudoflavonifractor	t_CtBATA	0.0251	0.046	0.584	2	0.000793355	0.00837084	0.282551	13.4034	1.15478	23.0592	76.9408	1	0.952975	0.953
Negativibacillus	t_CtBATA	-0.0511	0.1	0.611	2	0.0094754	0.0291551	0.17372	45.9619	1.85055	42.6112	57.3888	1	0.952975	0.953
Ruminiclostridium_6	t_CtBATA	0.0695	0.107	0.515	2	0	0.0341562	0.704518	0	1	37.9769	62.0231	1	0.952975	0.953
Oscillibacter	t_CtBATA	-0.0311	0.053	0.558	2	0	0.00821746	0.372406	0	1	41.8306	58.1694	1	0.952975	0.953
Lachnospira	t_CtBATA	0.0345	0.058	0.55	2	0	0.00983691	0.566595	0	1	39.7949	60.2051	1	0.952975	0.953
Coprococcus_3	t_CtBATA	-0.0453	0.089	0.611	2	0.00291827	0.0249972	0.273772	16.51	1.19775	34.2946	65.7054	1	0.952975	0.953
Tyzzerella_4	t_CtBATA	0.037	0.056	0.512	2	0.00110045	0.0105065	0.278605	14.8125	1.17388	30.9016	69.0984	1	0.952975	0.953
Faecalibacterium	t_Ct_Th	0.0346	0.068	0.611	2	0	0.0131475	0.537719	0	1	46.8747	53.1253	1	0.953308	0.953
Bacteroides	t_Ct_Th	0.0182	0.035	0.602	2	0	0.00345759	0.898811	0	1	50.5483	49.4517	1	0.953308	0.953
Oxalobacter	t_Ct_Th	-0.058	0.107	0.587	2	0.0192987	0.0322539	0.0107816	84.6177	6.50097	50.5059	49.4941	1	0.953308	0.953
Clostridium_sensu_stricto_1	t_Ct_Th	-0.0502	0.088	0.569	2	0	0.0223744	0.539	0	1	43.0151	56.9849	1	0.953308	0.953
Subdoligranulum	t_Tot_vBMD	0.035	0.083	0.673	2	0	0.0202557	0.745584	0	1	40.5057	59.4943	1	0.953444	0.953
Anaerofilum	t_Tot_vBMD	0.0495	0.131	0.706	2	0.0282184	0.0486167	0.018148	82.0846	5.5818	48.496	51.504	1	0.953444	0.953
Butyricimonas	t_Tot_vBMD	-0.0311	0.093	0.737	2	0	0.0243387	0.772842	0	1	52.6754	47.3246	1	0.953444	0.953
Hydrogenoanaerobacterium	t_Tot_vBMD	0.0219	0.056	0.698	2	0	0.0099815	0.941574	0	1	34.3283	65.6717	1	0.953444	0.953
Eisenbergiella	t_Tot_vBMD	-0.0193	0.059	0.742	2	0	0.0124685	0.588796	0	1	26.4037	73.5963	1	0.953444	0.953
Coprococcus_1	t_Tot_vBMD	-0.0234	0.061	0.701	2	0	0.0107527	0.850671	0	1	42.9892	57.0108	1	0.953444	0.953
Terrisporobacter	t_Tot_vBMD	0.0208	0.054	0.698	2	0	0.00814915	0.459407	0	1	51.999	48.001	1	0.953444	0.953
Ruminiclostridium_6	t_Tot_vBMD	-0.0361	0.107	0.736	2	0	0.0331909	0.484828	0	1	42.9791	57.0209	1	0.953444	0.953
Oscillospira	t_Tot_vBMD	0.0437	0.112	0.695	2	0.0139075	0.0356985	0.135623	55.0952	2.22693	44.2144	55.7856	1	0.953444	0.953
Ruminococcaceae_NK4A214_group	t_Tot_vBMD	0.0316	0.088	0.72	2	0	0.022478	0.644877	0	1	42.6569	57.3431	1	0.953444	0.953
Coprococcus_3	t_Tot_vBMD	-0.0262	0.081	0.746	2	0	0.0200381	0.364706	0	1	35.8185	64.1815	1	0.953444	0.953
Dorea	t_CtBATA	-0.0904	0.195	0.643	2	0.0663969	0.107807	0.00536568	87.0999	7.75187	47.9289	52.0711	1	0.957913	0.958
Desulfovibrio	r_Ct_Th	0.0614	0.083	0.457	2	0	0.0197621	0.360844	0	1	42.1568	57.8432	1	0.95794	0.958
Dorea	t_Tb_Inn_vBMD	-0.0105	0.063	0.868	2	0	0.0120974	0.878697	0	1	37.1174	62.8826	1	0.958235	0.958
Hungatella	t_Tb_Inn_vBMD	0.0268	0.166	0.871	2	0.0468703	0.077727	0.00915221	85.2787	6.79288	47.7619	52.2381	1	0.958235	0.958
Sutterella	t_Tb_Inn_vBMD	0.0293	0.193	0.879	2	0.0571009	0.105534	0.0390524	76.518	4.25859	48.6246	51.3754	1	0.958235	0.958
Flavonifractor	t_Tb_Inn_vBMD	0.0168	0.111	0.879	2	0.01679	0.0347139	0.0752484	68.401	3.16465	52.1613	47.8387	1	0.958235	0.958
Subdoligranulum	r_CtBATA	-0.048	0.094	0.609	2	0.00418033	0.0258075	0.254736	22.9076	1.29714	41.0794	58.9206	1	0.959186	0.959
Anaerofilum	r_CtBATA	-0.0366	0.054	0.496	2	0	0.00874653	0.520734	0	1	37.509	62.491	1	0.959186	0.959
Coprobacter	r_CtBATA	-0.0725	0.119	0.541	2	0.0187227	0.0399179	0.0848173	66.3309	2.97009	47.8809	52.1191	1	0.959186	0.959
Prevotella_9	r_CtBATA	0.0774	0.113	0.493	2	0	0.0360964	0.649364	0	1	47.8718	52.1282	1	0.959186	0.959
Ruminiclostridium_5	r_CtBATA	-0.0503	0.088	0.566	2	0.0106675	0.0217996	0.0715491	69.2035	3.24712	51.2473	48.7527	1	0.959186	0.959
Ruminococcus_2	r_CtBATA	0.0534	0.093	0.568	2	0	0.0256418	0.529125	0	1	40.339	59.661	1	0.959186	0.959
Actinomyces	r_CtBATA	0.0207	0.038	0.588	2	0	0.00502242	0.543759	0	1	29.1434	70.8566	1	0.959186	0.959
Eisenbergiella	r_CtBATA	-0.037	0.057	0.517	2	0	0.0126798	0.501534	0	1	23.9439	76.0561	1	0.959186	0.959
Lachnospiraceae_AC2044_group	r_CtBATA	-0.0329	0.056	0.554	2	0	0.00887596	0.667779	0	1	43.6222	56.3778	1	0.959186	0.959
Family_XIII_AD3011_group	r_CtBATA	-0.0366	0.071	0.606	2	0	0.0152976	0.934964	0	1	36.8009	63.1991	1	0.959186	0.959
Terrisporobacter	r_CtBATA	0.0311	0.053	0.559	2	0	0.00803189	0.788117	0	1	48.2225	51.7775	1	0.959186	0.959
Parasutterella	r_CtBATA	-0.066	0.095	0.487	2	0	0.0254892	0.320628	0	1	48.7834	51.2166	1	0.959186	0.959
Intestinimonas	r_CtBATA	-0.0408	0.053	0.443	2	0	0.00801367	0.479382	0	1	47.9937	52.0063	1	0.959186	0.959
Ruminiclostridium_9	r_CtBATA	-0.0273	0.045	0.547	2	0	0.00583742	0.734683	0	1	51.6021	48.3979	1	0.959186	0.959
Negativibacillus	r_CtBATA	-0.0529	0.089	0.551	2	0.00533841	0.0228848	0.221858	32.9899	1.49231	42.0224	57.9776	1	0.959186	0.959
Ruminiclostridium_6	r_CtBATA	-0.145	0.175	0.406	2	0.0382963	0.0870165	0.10366	62.24	2.64831	46.3228	53.6772	1	0.959186	0.959
Acidaminococcus	r_CtBATA	0.0607	0.066	0.357	2	1.8017e-05	0.0158304	0.316921	0.160955	1.00161	26.3314	73.6686	1	0.959186	0.959
Veillonella	r_CtBATA	-0.1	0.123	0.415	2	0.0184844	0.0429835	0.11015	60.8161	2.55207	46.1326	53.8674	1	0.959186	0.959
Dialister	r_CtBATA	-0.0573	0.104	0.58	2	0	0.0356446	0.410499	0	1	30.7645	69.2355	1	0.959186	0.959
Oscillospira	r_CtBATA	0.0424	0.072	0.554	2	0	0.0160415	0.80136	0	1	34.4198	65.5802	1	0.959186	0.959
Ruminiclostridium	r_CtBATA	0.059	0.103	0.566	2	0.0132676	0.0299712	0.101994	62.604	2.67408	47.816	52.184	1	0.959186	0.959
Phascolarctobacterium	r_CtBATA	0.0571	0.098	0.561	2	0	0.02807	0.840948	0	1	41.8823	58.1177	1	0.959186	0.959
Victivallis	r_CtBATA	-0.0892	0.133	0.504	2	0.0276632	0.0508971	0.0376153	76.8643	4.32233	45.0643	54.9357	1	0.959186	0.959
Howardella	r_CtBATA	0.0285	0.035	0.42	2	0	0.00393902	0.557844	0	1	33.8114	66.1886	1	0.959186	0.959
Roseburia	r_CtBATA	-0.0735	0.083	0.378	2	0.0072501	0.0200272	0.152303	51.1964	2.04903	43.3059	56.6941	1	0.959186	0.959
Agathobacter	r_CtBATA	0.0502	0.059	0.391	2	0	0.00984936	0.525301	0	1	43.7489	56.2511	1	0.959186	0.959
Lachnospiraceae_ND3007_group	r_CtBATA	0.0349	0.067	0.605	2	0	0.0144458	0.930296	0	1	33.4883	66.5117	1	0.959186	0.959
Coprococcus_2	r_CtBATA	-0.0562	0.089	0.528	2	0	0.0263251	0.320324	0	1	30.7503	69.2497	1	0.959186	0.959
Marvinbryantia	t_fail_load_FEA	0.0215	0.088	0.808	2	0	0.0582286	0.493228	0	1	10.6237	89.3763	1	0.96048	0.96
Coprococcus_2	t_Ct_vBMD	0.0359	0.106	0.735	2	0	0.03755	0.823807	0	1	30.5409	69.4591	1	0.962987	0.963
Anaerofustis	r_Tb_N	0.00391	0.053	0.942	2	0.00387044	0.00826739	0.0853884	66.2075	2.95923	42.1088	57.8912	1	0.96424	0.964
Anaerofilum	r_Ct_vBMD	-0.0177	0.144	0.902	2	0.034222	0.0590637	0.0186152	81.9407	5.53731	47.9981	52.0019	1	0.965997	0.966
Faecalibacterium	r_Ct_vBMD	-0.0156	0.072	0.828	2	0	0.0145956	0.678418	0	1	49.5162	50.4838	1	0.965997	0.966
Fournierella	r_Ct_vBMD	-0.0295	0.068	0.664	2	0	0.0147292	0.839682	0	1	33.3565	66.6435	1	0.965997	0.966
Methanobrevibacter	r_Ct_vBMD	-0.0899	0.08	0.262	2	0	0.0182817	0.353728	0	1	45.8261	54.1739	1	0.965997	0.966
Coprobacter	r_Ct_vBMD	0.0359	0.076	0.635	2	0	0.0162912	0.57509	0	1	45.3055	54.6945	1	0.965997	0.966
Prevotella_9	r_Ct_vBMD	-0.0346	0.125	0.782	2	0	0.0442725	0.508311	0	1	49.2937	50.7063	1	0.965997	0.966
Prevotella_7	r_Ct_vBMD	0.087	0.161	0.59	2	0.039454	0.0737943	0.0428794	75.6107	4.10015	48.8829	51.1171	1	0.965997	0.966
Bacteroides	r_Ct_vBMD	0.0169	0.054	0.752	2	0.00284168	0.0081615	0.160441	49.2402	1.97006	52.6962	47.3038	1	0.965997	0.966
Barnesiella	r_Ct_vBMD	0.0307	0.179	0.864	2	0.0347631	0.0908076	0.139768	54.1391	2.18051	49.3643	50.6357	1	0.965997	0.966
Odoribacter	r_Ct_vBMD	-0.0744	0.093	0.426	2	0	0.0246749	0.813048	0	1	49.7099	50.2901	1	0.965997	0.966
Parabacteroides	r_Ct_vBMD	-0.0886	0.091	0.331	2	0.00555148	0.0235122	0.220472	33.391	1.5013	49.1974	50.8026	1	0.965997	0.966
Alistipes	r_Ct_vBMD	0.0815	0.07	0.242	2	0	0.0139443	0.380443	0	1	43.8524	56.1476	1	0.965997	0.966
Bilophila	r_Ct_vBMD	0.0312	0.084	0.711	2	0	0.0202039	0.978619	0	1	54.7502	45.2498	1	0.965997	0.966
Butyricimonas	r_Ct_vBMD	-0.0387	0.102	0.705	2	0	0.0294921	0.476097	0	1	50.7983	49.2017	1	0.965997	0.966
Butyricicoccus	r_Ct_vBMD	-0.0401	0.053	0.45	2	0	0.00799821	0.557813	0	1	53.3149	46.6851	1	0.965997	0.966
Anaerofustis	r_Ct_vBMD	-0.00816	0.028	0.774	2	0	0.0027923	0.797516	0	1	28.8617	71.1383	1	0.965997	0.966
Ruminiclostridium_5	r_Ct_vBMD	0.0408	0.094	0.664	2	0.0116057	0.0248613	0.0862636	66.0182	2.94275	51.6247	48.3753	1	0.965997	0.966
Ruminococcus_1	r_Ct_vBMD	-0.0811	0.097	0.403	2	0	0.0305634	0.851867	0	1	32.1253	67.8747	1	0.965997	0.966
Anaerotruncus	r_Ct_vBMD	0.0667	0.073	0.36	2	0	0.0153463	0.825173	0	1	42.8581	57.1419	1	0.965997	0.966
Actinomyces	r_Ct_vBMD	0.0164	0.043	0.701	2	0	0.0060768	0.764981	0	1	30.4975	69.5025	1	0.965997	0.966
Tyzzerella	r_Ct_vBMD	0.0294	0.142	0.836	2	0.0267365	0.0579453	0.0897998	65.2531	2.87796	44.1383	55.8617	1	0.965997	0.966
Anaerostipes	r_Ct_vBMD	0.0538	0.065	0.41	2	0	0.0124527	0.706063	0	1	58.6149	41.3851	1	0.965997	0.966
Lachnospiraceae_NK4B4_group	r_Ct_vBMD	0.00972	0.042	0.819	2	0	0.00818192	0.489571	0	1	19.2852	80.7148	1	0.965997	0.966
Fusicatenibacter	r_Ct_vBMD	0.0558	0.103	0.59	2	0.0116301	0.0305598	0.141141	53.8207	2.16547	45.3678	54.6322	1	0.965997	0.966
Dorea	r_Ct_vBMD	0.0553	0.074	0.452	2	0	0.0164415	0.574068	0	1	36.8307	63.1693	1	0.965997	0.966
Eisenbergiella	r_Ct_vBMD	-0.0649	0.064	0.309	2	0	0.0152878	0.452949	0	1	25.1089	74.8911	1	0.965997	0.966
Lachnospiraceae_AC2044_group	r_Ct_vBMD	-0.0372	0.062	0.548	2	0	0.010896	0.792898	0	1	45.1039	54.8961	1	0.965997	0.966
Lachnoclostridium	r_Ct_vBMD	0.0382	0.056	0.496	2	0.0022683	0.0089481	0.211836	35.8496	1.55884	51.9297	48.0703	1	0.965997	0.966
Blautia	r_Ct_vBMD	-0.00692	0.043	0.871	2	0.000378301	0.00526183	0.291391	10.1675	1.11318	41.8113	58.1887	1	0.965997	0.966
Hungatella	r_Ct_vBMD	-0.0451	0.071	0.525	2	0	0.0156693	0.957315	0	1	34.8813	65.1187	1	0.965997	0.966
Coprococcus_1	r_Ct_vBMD	0.0264	0.073	0.718	2	0.00159982	0.0153941	0.27893	14.6971	1.17229	42.4131	57.5869	1	0.965997	0.966
Peptococcus	r_Ct_vBMD	0.0206	0.067	0.759	2	0	0.0148226	0.596004	0	1	31.1179	68.8821	1	0.965997	0.966
Family_XIII_AD3011_group	r_Ct_vBMD	0.0771	0.105	0.462	2	0.0092119	0.0316111	0.192153	41.2121	1.70103	43.1799	56.8201	1	0.965997	0.966
Collinsella	r_Ct_vBMD	0.0886	0.076	0.246	2	0	0.0177605	0.674705	0	1	36.771	63.229	1	0.965997	0.966
Cloacibacillus	r_Ct_vBMD	0.0732	0.057	0.199	2	0	0.00920166	0.786053	0	1	50.0915	49.9085	1	0.965997	0.966
Romboutsia	r_Ct_vBMD	-0.0578	0.131	0.658	2	0.0188574	0.0491981	0.139478	54.2063	2.18371	42.8017	57.1983	1	0.965997	0.966
Intestinibacter	r_Ct_vBMD	-0.141	0.116	0.226	2	0.0131904	0.0388904	0.165658	47.9656	1.9218	43.6888	56.3112	1	0.965997	0.966
Sutterella	r_Ct_vBMD	-0.0442	0.353	0.9	2	0.224872	0.351715	0.00123485	90.4191	10.4375	49.3783	50.6217	1	0.965997	0.966
Bifidobacterium	r_Ct_vBMD	0.0684	0.099	0.489	2	0	0.029875	0.565258	0	1	36.0859	63.9141	1	0.965997	0.966
Oxalobacter	r_Ct_vBMD	-0.0351	0.045	0.432	2	0	0.00575651	0.939705	0	1	57.2393	42.7607	1	0.965997	0.966
Parasutterella	r_Ct_vBMD	-0.0267	0.199	0.893	2	0.0571235	0.111877	0.05784	72.2088	3.59826	50.1307	49.8693	1	0.965997	0.966
Streptococcus	r_Ct_vBMD	-0.104	0.079	0.186	2	0	0.01749	0.414523	0	1	47.0826	52.9174	1	0.965997	0.966
Faecalitalea	r_Ct_vBMD	0.0084	0.07	0.904	2	0	0.0161616	0.919212	0	1	30.4279	69.5721	1	0.965997	0.966
Erysipelatoclostridium	r_Ct_vBMD	0.0301	0.102	0.768	2	0.008263	0.030264	0.201842	38.6124	1.62899	41.8123	58.1877	1	0.965997	0.966
Dielma	r_Ct_vBMD	0.0229	0.038	0.546	2	0	0.00414769	0.323765	0	1	43.107	56.893	1	0.965997	0.966
Intestinimonas	r_Ct_vBMD	0.0667	0.059	0.259	2	0	0.00988232	0.322643	0	1	48.7632	51.2368	1	0.965997	0.966
Pseudoflavonifractor	r_Ct_vBMD	0.0279	0.045	0.534	2	0	0.00842562	0.990426	0	1	21.5187	78.4813	1	0.965997	0.966
Ruminiclostridium_9	r_Ct_vBMD	0.0265	0.055	0.628	2	0.000829432	0.00842683	0.281112	13.9198	1.16171	52.154	47.846	1	0.965997	0.966
Flavonifractor	r_Ct_vBMD	0.0918	0.11	0.405	2	0.0138233	0.0344705	0.128532	56.7126	2.31014	52.4102	47.5898	1	0.965997	0.966
Ruminiclostridium_6	r_Ct_vBMD	0.0654	0.181	0.718	2	0.0372583	0.093005	0.12879	56.6542	2.30703	46.1565	53.8435	1	0.965997	0.966
Veillonella	r_Ct_vBMD	-0.186	0.152	0.22	2	0.0318124	0.065562	0.074232	68.6213	3.18687	47.3204	52.6796	1	0.965997	0.966
Dialister	r_Ct_vBMD	-0.142	0.167	0.395	2	0.0274411	0.0816656	0.167465	47.52	1.90549	40.6324	59.3676	1	0.965997	0.966
Oscillibacter	r_Ct_vBMD	0.028	0.058	0.63	2	0	0.0096449	0.85578	0	1	45.8491	54.1509	1	0.965997	0.966
Oscillospira	r_Ct_vBMD	0.0859	0.08	0.282	2	0	0.0196492	0.8448	0	1	35.49	64.51	1	0.965997	0.966
Ruminiclostridium_1	r_Ct_vBMD	-0.0163	0.098	0.868	2	0.0137737	0.0274394	0.0633689	70.9888	3.44694	51.4848	48.5152	1	0.965997	0.966
Candidatus_Stoquefichus	r_Ct_vBMD	0.0131	0.097	0.892	2	0.0130666	0.0275246	0.0810928	67.1362	3.04286	41.3106	58.6894	1	0.965997	0.966
Merdibacter	r_Ct_vBMD	-0.0171	0.039	0.661	2	0	0.0052633	0.609553	0	1	28.2049	71.7951	1	0.965997	0.966
Holdemanella	r_Ct_vBMD	-0.0438	0.088	0.618	2	0	0.0219114	0.385278	0	1	46.2374	53.7626	1	0.965997	0.966
Turicibacter	r_Ct_vBMD	0.0871	0.073	0.236	2	0	0.0176985	0.974789	0	1	31.365	68.635	1	0.965997	0.966
Holdemania	r_Ct_vBMD	0.0562	0.11	0.608	2	0.0169987	0.0342372	0.0669031	70.2152	3.35741	46.4231	53.5769	1	0.965997	0.966
Ruminococcaceae_NK4A214_group	r_Ct_vBMD	0.0883	0.096	0.359	2	0	0.0272236	0.516655	0	1	40.2339	59.7661	1	0.965997	0.966
Phascolarctobacterium	r_Ct_vBMD	0.0849	0.109	0.436	2	0	0.0342877	0.798516	0	1	43.3962	56.6038	1	0.965997	0.966
Victivallis	r_Ct_vBMD	0.0113	0.065	0.861	2	0	0.0140185	0.545384	0	1	30.4838	69.5162	1	0.965997	0.966
Lachnospira	r_Ct_vBMD	0.00676	0.064	0.915	2	0	0.0116696	0.630353	0	1	43.0554	56.9446	1	0.965997	0.966
Howardella	r_Ct_vBMD	0.00596	0.04	0.881	2	0	0.0049778	0.950489	0	1	33.6224	66.3776	1	0.965997	0.966
Roseburia	r_Ct_vBMD	-0.00826	0.063	0.895	2	0	0.0119259	0.7217	0	1	37.4797	62.5203	1	0.965997	0.966
Agathobacter	r_Ct_vBMD	-0.012	0.072	0.867	2	0.00197549	0.0146286	0.266231	19.098	1.23606	46.8516	53.1484	1	0.965997	0.966
Coprococcus_3	r_Ct_vBMD	0.031	0.122	0.799	2	0.0130497	0.0433469	0.18696	42.5753	1.74141	40.8266	59.1734	1	0.965997	0.966
Tyzzerella_4	r_Ct_vBMD	0.0439	0.056	0.43	2	0	0.0101325	0.975985	0	1	31.5179	68.4821	1	0.965997	0.966
Lachnospiraceae_ND3007_group	r_Ct_vBMD	0.0652	0.075	0.385	2	0	0.0174207	0.579077	0	1	35.2879	64.7121	1	0.965997	0.966
Tyzzerella_3	r_Ct_vBMD	0.0671	0.055	0.22	2	0	0.014593	0.861854	0	1	17.6382	82.3618	1	0.965997	0.966
Coprococcus_2	r_Ct_vBMD	0.0108	0.099	0.913	2	0	0.0320106	0.817872	0	1	31.9574	68.0426	1	0.965997	0.966
Acidaminococcus	t_fail_load_FEA	-0.0637	0.287	0.825	2	0.128045	0.244599	0.0497185	74.0322	3.85093	39.4232	60.5768	1	0.966907	0.967
Oxalobacter	t_fail_load_FEA	-0.0328	0.158	0.836	2	0.0410138	0.0715328	0.021488	81.0849	5.28677	45.7721	54.2279	1	0.96731	0.967
Oscillospira	t_fail_load_FEA	0.059	0.286	0.836	2	0.127193	0.2383	0.0434202	75.484	4.07896	41.1288	58.8712	1	0.96731	0.967
Alistipes	r_CtBATA	-0.0308	0.062	0.621	2	0	0.0111475	0.411139	0	1	43.3566	56.6434	1	0.967954	0.968
Howardella	t_CtBATA	-0.0154	0.036	0.666	2	0	0.00422754	0.45893	0	1	30.7347	69.2653	1	0.968036	0.968
Subdoligranulum	t_Ct_Th	0.0399	0.085	0.638	2	0	0.0220395	0.619345	0	1	35.9147	64.0853	1	0.968913	0.969
Barnesiella	t_Ct_Th	0.053	0.114	0.641	2	0	0.036916	0.885053	0	1	45.3872	54.6128	1	0.968913	0.969
Victivallis	t_Ct_Th	0.0284	0.061	0.64	2	0	0.0128051	0.681376	0	1	28.4953	71.5047	1	0.968913	0.969
Anaerofilum	t_Tb_Inn_vBMD	-0.0121	0.11	0.912	2	0.0185415	0.0340534	0.0370489	77.0018	4.34816	47.6727	52.3273	1	0.969283	0.969
Fusicatenibacter	t_Tb_Inn_vBMD	0.00712	0.06	0.905	2	0	0.0105176	0.812818	0	1	39.3299	60.6701	1	0.969283	0.969
Parasutterella	t_Tb_Inn_vBMD	0.00868	0.09	0.923	2	0	0.0228976	0.776889	0	1	50.7791	49.2209	1	0.969283	0.969
Intestinimonas	t_Tb_Inn_vBMD	-0.00657	0.051	0.898	2	0	0.0074815	0.736968	0	1	47.5821	52.4179	1	0.969283	0.969
Ruminococcaceae_NK4A214_group	t_Tb_Inn_vBMD	0.00815	0.083	0.922	2	0	0.0201815	0.472349	0	1	41.0404	58.9596	1	0.969283	0.969
Lachnospira	t_Tb_Inn_vBMD	0.00526	0.055	0.924	2	0	0.00868911	0.864381	0	1	42.896	57.104	1	0.969283	0.969
Agathobacter	t_Tb_Inn_vBMD	-0.00491	0.055	0.929	2	0	0.00880603	0.770459	0	1	44.449	55.551	1	0.969384	0.969
Odoribacter	t_Ct_vBMD	-0.0231	0.101	0.819	2	0	0.0289896	0.407701	0	1	46.9872	53.0128	1	0.969453	0.969
Parabacteroides	t_Ct_vBMD	-0.0194	0.081	0.812	2	0	0.0188159	0.902241	0	1	46.1523	53.8477	1	0.969453	0.969
Bilophila	t_Ct_vBMD	0.0135	0.091	0.882	2	0	0.0236221	0.912262	0	1	51.6918	48.3082	1	0.969453	0.969
Desulfovibrio	t_Ct_vBMD	0.0178	0.095	0.851	2	0	0.0254519	0.87153	0	1	50.1779	49.8221	1	0.969453	0.969
Haemophilus	t_Ct_vBMD	-0.0239	0.127	0.851	2	0.0178865	0.045557	0.13375	55.5246	2.24844	51.4946	48.5054	1	0.969453	0.969
Butyricicoccus	t_Ct_vBMD	0.0392	0.132	0.767	2	0.0284224	0.0494216	0.0206435	81.3316	5.35664	50.3071	49.6929	1	0.969453	0.969
Actinomyces	t_Ct_vBMD	0.0176	0.084	0.834	2	0.00919797	0.0202788	0.0949119	64.1452	2.78903	42.2718	57.7282	1	0.969453	0.969
Marvinbryantia	t_Ct_vBMD	-0.0125	0.078	0.873	2	0	0.0219035	0.898082	0	1	27.048	72.952	1	0.969453	0.969
Peptococcus	t_Ct_vBMD	0.0205	0.116	0.86	2	0.0154496	0.0392961	0.133415	55.6011	2.25231	40.8051	59.1949	1	0.969453	0.969
Family_XIII_AD3011_group	t_Ct_vBMD	-0.043	0.215	0.841	2	0.0771483	0.130953	0.0143589	83.3152	5.99347	47.6509	52.3491	1	0.969453	0.969
Intestinibacter	t_Ct_vBMD	-0.0199	0.088	0.821	2	0	0.0235993	0.602542	0	1	35.8664	64.1336	1	0.969453	0.969
Bifidobacterium	t_Ct_vBMD	0.0273	0.106	0.796	2	0	0.0355024	0.510236	0	1	33.4676	66.5324	1	0.969453	0.969
Streptococcus	t_Ct_vBMD	-0.0154	0.085	0.856	2	0	0.0207055	0.618525	0	1	45.1643	54.8357	1	0.969453	0.969
Dielma	t_Ct_vBMD	-0.0101	0.041	0.804	2	0	0.00486465	0.713584	0	1	39.9742	60.0258	1	0.969453	0.969
Ruminiclostridium_9	t_Ct_vBMD	-0.0169	0.106	0.873	2	0.0164251	0.0315979	0.0520095	73.5132	3.77546	49.9735	50.0265	1	0.969453	0.969
Ruminiclostridium_1	t_Ct_vBMD	-0.0429	0.154	0.78	2	0.0407293	0.0669318	0.00740356	86.0576	7.17235	50.1885	49.8115	1	0.969453	0.969
Methanobrevibacter	t_Tot_vBMD	0.0212	0.073	0.772	2	0	0.0150981	0.668253	0	1	48.0193	51.9807	1	0.969871	0.97
Butyricicoccus	t_Tot_vBMD	-0.0225	0.097	0.816	2	0.0141284	0.0265511	0.0444086	75.2534	4.04096	51.5212	48.4788	1	0.969871	0.97
Ruminococcus_1	t_Tot_vBMD	0.0244	0.112	0.828	2	0.00860063	0.0372546	0.223033	32.6487	1.48475	39.2789	60.7211	1	0.969871	0.97
Intestinibacter	t_Tot_vBMD	-0.0181	0.074	0.808	2	0	0.0163128	0.953346	0	1	39.966	60.034	1	0.969871	0.97
Ruminiclostridium_9	t_Tot_vBMD	-0.0182	0.079	0.817	2	0.00821777	0.017562	0.0855386	66.175	2.95639	51.4647	48.5353	1	0.969871	0.97
Clostridium_sensu_stricto_1	t_Tot_vBMD	0.0266	0.119	0.824	2	0.0138895	0.0403949	0.16296	48.6269	1.94655	48.9972	51.0028	1	0.969871	0.97
Howardella	t_Tot_vBMD	0.00969	0.036	0.789	2	0	0.00405977	0.993191	0	1	35.2239	64.7761	1	0.969871	0.97
Fournierella	r_CtBATA	-0.0428	0.092	0.643	2	0.00909717	0.0249091	0.150398	51.6491	2.06821	41.4568	58.5432	1	0.969976	0.97
Butyricicoccus	r_CtBATA	-0.0148	0.048	0.756	2	0	0.00647398	0.363609	0	1	52.0725	47.9275	1	0.969976	0.97
Anaerofustis	r_CtBATA	-0.0107	0.026	0.677	2	0	0.00232199	0.64589	0	1	27.4792	72.5208	1	0.969976	0.97
Lachnoclostridium	r_CtBATA	0.0126	0.04	0.755	2	0	0.00463256	0.376128	0	1	51.8191	48.1809	1	0.969976	0.97
Coprococcus_1	r_CtBATA	-0.021	0.06	0.728	2	0	0.0107013	0.449633	0	1	39.8289	60.1711	1	0.969976	0.97
Peptococcus	r_CtBATA	-0.0263	0.06	0.663	2	0	0.0122737	0.368453	0	1	29.9074	70.0926	1	0.969976	0.97
Dielma	r_CtBATA	0.0142	0.044	0.744	2	0.00140283	0.00546169	0.210142	36.324	1.57045	44.2133	55.7867	1	0.969976	0.97
Pseudoflavonifractor	r_CtBATA	0.0123	0.04	0.76	2	0	0.00703184	0.618435	0	1	20.5215	79.4785	1	0.969976	0.97
Holdemanella	r_CtBATA	-0.0347	0.079	0.659	2	0	0.0177345	0.791196	0	1	45.0411	54.9589	1	0.969976	0.97
Turicibacter	r_CtBATA	-0.0193	0.066	0.77	2	0	0.0147582	0.65249	0	1	29.9702	70.0298	1	0.969976	0.97
Holdemania	r_CtBATA	-0.0284	0.095	0.765	2	0.0123487	0.025828	0.0788765	67.6155	3.0879	45.6212	54.3788	1	0.969976	0.97
Lactobacillus	r_CtBATA	-0.0163	0.053	0.758	2	0	0.00911944	0.533607	0	1	32.0537	67.9463	1	0.969976	0.97
Lachnospira	r_CtBATA	-0.0228	0.057	0.689	2	0	0.00944537	0.952058	0	1	41.8678	58.1322	1	0.969976	0.97
Tyzzerella_3	r_CtBATA	-0.0455	0.102	0.657	2	0.0137499	0.0317892	0.108545	61.1692	2.57528	37.0369	62.9631	1	0.969976	0.97
Anaerofilum	t_Ct_vBMD	0.0122	0.109	0.911	2	0.0151817	0.0340343	0.0997937	63.0838	2.70884	45.2967	54.7033	1	0.970141	0.97
Prevotella_9	t_Ct_vBMD	0.00977	0.133	0.942	2	0	0.0504218	0.61715	0	1	47.3772	52.6228	1	0.970141	0.97
Lachnospiraceae_AC2044_group	t_Ct_vBMD	-0.00957	0.085	0.911	2	0.00544799	0.0207983	0.207552	37.0444	1.58842	44.3658	55.6342	1	0.970141	0.97
Blautia	t_Ct_vBMD	0.00346	0.043	0.936	2	0	0.00554717	0.653247	0	1	38.48	61.52	1	0.970141	0.97
Holdemanella	t_Ct_vBMD	-0.0151	0.196	0.938	2	0.0582542	0.108251	0.0407858	76.1045	4.18489	48.3011	51.6989	1	0.970141	0.97
Howardella	t_Ct_vBMD	-0.00324	0.042	0.939	2	0	0.00592113	0.490302	0	1	31.3603	68.6397	1	0.970141	0.97
Desulfovibrio	r_Tb_N	-0.00373	0.086	0.966	2	0	0.0210328	0.654448	0	1	50.3763	49.6237	1	0.971909	0.972
Pseudoflavonifractor	r_Tb_N	-0.00185	0.044	0.966	2	0	0.00849917	0.528084	0	1	19.8646	80.1354	1	0.971909	0.972
Subdoligranulum	r_Ct_Th	-0.0385	0.143	0.789	2	0.0256212	0.0596142	0.110311	60.7806	2.54976	42.1898	57.8102	1	0.97245	0.972
Fournierella	r_Ct_Th	-0.0109	0.083	0.896	2	0.00534553	0.022034	0.217273	34.3094	1.52229	33.4197	66.5803	1	0.97245	0.972
Paraprevotella	r_Ct_Th	-0.0705	0.132	0.593	2	0.0170102	0.0519018	0.172175	46.3491	1.8639	38.6539	61.3461	1	0.97245	0.972
Coprobacter	r_Ct_Th	-0.046	0.128	0.72	2	0.0222474	0.0469763	0.0818364	66.9754	3.02805	44.9866	55.0134	1	0.97245	0.972
Prevotella_7	r_Ct_Th	0.0296	0.124	0.811	2	0.01925	0.0440108	0.105413	61.8566	2.62168	44.5089	55.4911	1	0.97245	0.972
Barnesiella	r_Ct_Th	0.0972	0.166	0.558	2	0.0281317	0.0788332	0.155359	50.4664	2.01883	44.0092	55.9908	1	0.97245	0.972
Alistipes	r_Ct_Th	-0.00964	0.064	0.881	2	0	0.0128813	0.391418	0	1	34.5451	65.4549	1	0.97245	0.972
Bilophila	r_Ct_Th	0.0272	0.08	0.733	2	0	0.0182257	0.988727	0	1	44.2463	55.7537	1	0.97245	0.972
Butyricicoccus	r_Ct_Th	-0.0274	0.05	0.585	2	0	0.00724551	0.378751	0	1	42.8547	57.1453	1	0.97245	0.972
Anaerofustis	r_Ct_Th	-0.0167	0.026	0.514	2	0	0.00283491	0.840208	0	1	20.7253	79.2747	1	0.97245	0.972
Angelakisella	r_Ct_Th	-0.0192	0.133	0.885	2	0.0260762	0.0508492	0.0564275	72.5229	3.63939	42.416	57.584	1	0.97245	0.972
Hydrogenoanaerobacterium	r_Ct_Th	0.0314	0.056	0.578	2	0	0.0124953	0.937644	0	1	23.4818	76.5182	1	0.97245	0.972
Ruminococcus_1	r_Ct_Th	-0.057	0.088	0.517	2	0	0.030056	0.467081	0	1	23.8737	76.1263	1	0.97245	0.972
Actinomyces	r_Ct_Th	0.0112	0.039	0.772	2	0	0.00609937	0.940351	0	1	22.1117	77.8883	1	0.97245	0.972
Anaerostipes	r_Ct_Th	-0.0246	0.062	0.694	2	0	0.0110568	0.782989	0	1	48.1722	51.8278	1	0.97245	0.972
Fusicatenibacter	r_Ct_Th	-0.0281	0.166	0.866	2	0.0458668	0.078487	0.0163765	82.6449	5.76199	46.5677	53.4323	1	0.97245	0.972
Lachnospiraceae_AC2044_group	r_Ct_Th	-0.0361	0.057	0.529	2	0	0.0102477	0.968024	0	1	34.7883	65.2117	1	0.97245	0.972
Lachnoclostridium	r_Ct_Th	-0.0168	0.042	0.691	2	0	0.00519171	0.596495	0	1	42.6286	57.3714	1	0.97245	0.972
Blautia	r_Ct_Th	-0.0451	0.091	0.62	2	0.0135244	0.0235657	0.021223	81.1619	5.30839	46.5746	53.4254	1	0.97245	0.972
Lachnospiraceae_NK4A136_group	r_Ct_Th	-0.0204	0.066	0.755	2	0	0.0141843	0.665938	0	1	31.0082	68.9918	1	0.97245	0.972
Peptococcus	r_Ct_Th	-0.0489	0.097	0.613	2	0.00980625	0.0287176	0.164331	48.2914	1.93391	35.907	64.093	1	0.97245	0.972
Family_XIII_AD3011_group	r_Ct_Th	-0.0319	0.072	0.659	2	0	0.0180913	0.962465	0	1	28.659	71.341	1	0.97245	0.972
Collinsella	r_Ct_Th	0.039	0.153	0.798	2	0.0349471	0.0667529	0.0496924	74.0382	3.85181	44.1556	55.8444	1	0.97245	0.972
Terrisporobacter	r_Ct_Th	0.037	0.055	0.504	2	0	0.009112	0.385266	0	1	39.0774	60.9226	1	0.97245	0.972
Parasutterella	r_Ct_Th	-0.0287	0.099	0.772	2	0	0.02889	0.588079	0	1	39.6803	60.3197	1	0.97245	0.972
Faecalitalea	r_Ct_Th	0.00983	0.063	0.875	2	0	0.0160051	0.782842	0	1	22.3244	77.6756	1	0.97245	0.972
Erysipelatoclostridium	r_Ct_Th	-0.0433	0.099	0.661	2	0.00833144	0.0298722	0.198778	39.4428	1.65133	36.2842	63.7158	1	0.97245	0.972
Intestinimonas	r_Ct_Th	-0.0274	0.074	0.711	2	0.00470688	0.0157549	0.188204	42.2507	1.73162	43.5822	56.4178	1	0.97245	0.972
Ruminiclostridium_9	r_Ct_Th	0.0126	0.048	0.791	2	0	0.0065445	0.416129	0	1	42.3591	57.6409	1	0.97245	0.972
Dialister	r_Ct_Th	-0.0891	0.178	0.617	2	0.037142	0.0955172	0.136072	54.9919	2.22182	38.0584	61.9416	1	0.97245	0.972
Oscillibacter	r_Ct_Th	-0.0119	0.054	0.826	2	0	0.00890818	0.752668	0	1	36.3598	63.6402	1	0.97245	0.972
Oscillospira	r_Ct_Th	0.0444	0.073	0.542	2	0	0.0191196	0.467881	0	1	26.5969	73.4031	1	0.97245	0.972
Ruminiclostridium_1	r_Ct_Th	0.0198	0.106	0.852	2	0.0175837	0.0319808	0.0339814	77.7562	4.49564	48.8667	51.1333	1	0.97245	0.972
Ruminiclostridium	r_Ct_Th	0.0553	0.079	0.483	2	0.00387112	0.0183965	0.232801	29.7589	1.42367	39.6501	60.3499	1	0.97245	0.972
Candidatus_Stoquefichus	r_Ct_Th	0.0149	0.043	0.727	2	0	0.0093136	0.377293	0	1	16.6839	83.3161	1	0.97245	0.972
Holdemanella	r_Ct_Th	-0.0199	0.082	0.808	2	0	0.0203672	0.614012	0	1	36.1236	63.8764	1	0.97245	0.972
Holdemania	r_Ct_Th	-0.0371	0.077	0.629	2	0.00555483	0.0177634	0.180574	44.2243	1.79289	37.9443	62.0557	1	0.97245	0.972
Ruminococcaceae_NK4A214_group	r_Ct_Th	-0.0533	0.101	0.599	2	0.00433145	0.0322968	0.266619	18.9666	1.23406	34.1362	65.8638	1	0.97245	0.972
Phascolarctobacterium	r_Ct_Th	0.0489	0.101	0.629	2	0	0.0325821	0.322284	0	1	33.2285	66.7715	1	0.97245	0.972
Lactobacillus	r_Ct_Th	-0.0361	0.054	0.5	2	0	0.0109602	0.506755	0	1	24.5284	75.4716	1	0.97245	0.972
Victivallis	r_Ct_Th	-0.0632	0.133	0.634	2	0.026096	0.0512454	0.0587053	72.0169	3.57359	42.0711	57.9289	1	0.97245	0.972
Lachnospira	r_Ct_Th	-0.0188	0.059	0.749	2	0	0.0109712	0.698548	0	1	33.204	66.796	1	0.97245	0.972
Tyzzerella_3	r_Ct_Th	-0.00668	0.048	0.89	2	0	0.0156476	0.337236	0	1	12.0689	87.9311	1	0.97245	0.972
Coprococcus_2	r_Ct_Th	-0.0216	0.09	0.81	2	0	0.0318113	0.488278	0	1	23.4307	76.5693	1	0.97245	0.972
Flavonifractor	t_Tot_vBMD	-0.0196	0.098	0.841	2	0.0104673	0.0271796	0.138366	54.4636	2.19604	53.9103	46.0897	1	0.972686	0.973
Paraprevotella	r_Tb_N	0.0031	0.096	0.974	2	0	0.0283054	0.430491	0	1	35.9783	64.0217	1	0.974221	0.974
Subdoligranulum	r_Total_Area	-0.0131	0.103	0.899	2	0	0.0360093	0.361938	0	1	29.535	70.465	1	0.974665	0.975
Sutterella	r_Total_Area	0.0437	0.319	0.891	2	0.168821	0.288131	0.0157126	82.8613	5.83475	47.077	52.923	1	0.974665	0.975
Hungatella	t_Tb_vBMD	0.0139	0.17	0.935	2	0.0498195	0.0822167	0.00819437	85.6949	6.9905	48.3193	51.6807	1	0.975113	0.975
Pseudoflavonifractor	t_Tb_vBMD	-0.00572	0.061	0.925	2	0.00370236	0.0114321	0.174362	45.8004	1.84503	35.7068	64.2932	1	0.975113	0.975
Holdemania	t_Tb_vBMD	0.00447	0.052	0.931	2	0	0.00771404	0.643771	0	1	41.8033	58.1967	1	0.975113	0.975
Butyricimonas	t_Ct_vBMD	-0.0102	0.17	0.952	2	0.0334824	0.0817088	0.12304	57.9512	2.37819	49.2526	50.7474	1	0.975222	0.975
UBA1819	r_Ct_vBMD	-0.00539	0.076	0.943	2	0	0.0164102	0.32777	0	1	44.1532	55.8468	1	0.977655	0.978
Pseudoflavonifractor	t_Tb_Inn_vBMD	-0.00335	0.047	0.943	2	0.00120786	0.00786373	0.258364	21.7222	1.2775	27.3423	72.6577	1	0.977671	0.978
Bilophila	r_CtBATA	0.0165	0.076	0.828	2	0	0.0163691	0.712734	0	1	53.4937	46.5063	1	0.978293	0.978
Angelakisella	r_CtBATA	-0.0214	0.099	0.829	2	0.0119145	0.0283775	0.116657	59.3767	2.46164	41.6799	58.3201	1	0.978293	0.978
Faecalitalea	r_CtBATA	0.0135	0.062	0.829	2	0	0.0131919	0.700482	0	1	29.4092	70.5908	1	0.978293	0.978
Oscillibacter	r_CtBATA	-0.0122	0.052	0.816	2	0	0.00776266	0.322189	0	1	45.3088	54.6912	1	0.978293	0.978
Bilophila	r_Total_Area	-0.0131	0.115	0.91	2	0.00706022	0.0379134	0.24397	26.3354	1.3575	45.3124	54.6876	1	0.978926	0.979
Collinsella	t_Tot_vBMD	-0.0287	0.161	0.859	2	0.0419789	0.0738556	0.02396	80.3826	5.09753	47.807	52.193	1	0.979869	0.98
Faecalibacterium	t_CtBATA	0.0266	0.066	0.688	2	0	0.0123914	0.437408	0	1	46.8391	53.1609	1	0.97996	0.98
Dialister	t_CtBATA	-0.0412	0.104	0.692	2	0	0.0366232	0.967144	0	1	29.5545	70.4455	1	0.97996	0.98
Klebsiella	t_Ct_Th	0.0318	0.087	0.715	2	0.000934368	0.0240979	0.303668	5.48344	1.05802	66.5978	33.4022	1	0.980003	0.98
Marvinbryantia	t_Ct_Th	-0.0271	0.068	0.689	2	0	0.0167129	0.451284	0	1	26.3534	73.6466	1	0.980003	0.98
Lachnospiraceae_NK4A136_group	t_Ct_Th	0.0256	0.067	0.702	2	0	0.0137434	0.86896	0	1	36.0306	63.9694	1	0.980003	0.98
Coprococcus_1	t_Ct_Th	-0.0233	0.063	0.709	2	0	0.0117427	0.654746	0	1	37.9895	62.0105	1	0.980003	0.98
Terrisporobacter	t_Ct_Th	0.0203	0.055	0.714	2	0	0.00872196	0.66728	0	1	46.877	53.123	1	0.980003	0.98
Ruminiclostridium_9	t_Ct_Th	-0.0203	0.047	0.668	2	0	0.00630708	0.375292	0	1	49.4155	50.5845	1	0.980003	0.98
Negativibacillus	t_Ct_Th	-0.0363	0.096	0.704	2	0.00699702	0.0266176	0.207077	37.1758	1.59174	41.4372	58.5628	1	0.980003	0.98
Sutterella	t_Tb_vBMD	0.00988	0.145	0.946	2	0.0237702	0.059469	0.12935	56.5271	2.30028	49.0434	50.9566	1	0.980244	0.98
Butyricicoccus	r_Total_Area	-0.00348	0.062	0.955	2	0	0.0111133	0.350331	0	1	42.2142	57.7858	1	0.981525	0.982
Dorea	r_Total_Area	-0.0123	0.184	0.947	2	0.0512067	0.0969054	0.0466706	74.7298	3.95722	44.2203	55.7797	1	0.981525	0.982
Faecalitalea	r_Total_Area	-0.00779	0.077	0.92	2	0	0.0246493	0.39244	0	1	21.8697	78.1303	1	0.981525	0.982
Oscillibacter	r_Total_Area	0.00668	0.105	0.949	2	0.0128116	0.0318059	0.127416	56.9653	2.32371	43.9191	56.0809	1	0.981525	0.982
Ruminiclostridium_1	r_Total_Area	-0.00303	0.062	0.961	2	0	0.0109281	0.596924	0	1	44.2382	55.7618	1	0.981525	0.982
Tyzzerella_3	r_Total_Area	0.007	0.113	0.951	2	0.0140516	0.0440571	0.177116	45.105	1.82166	29.0518	70.9482	1	0.981525	0.982
Caproiciproducens	t_Tb_vBMD	0.00404	0.078	0.958	2	0.00753488	0.0171405	0.103989	62.1682	2.64328	46.4156	53.5844	1	0.981558	0.982
Tyzzerella_4	t_Tb_vBMD	0.00602	0.104	0.954	2	0.0159348	0.0305526	0.0509232	73.7588	3.8108	45.5202	54.4798	1	0.981558	0.982
Dorea	r_Ct_Th	-0.00316	0.067	0.962	2	0	0.0159332	0.347719	0	1	27.6802	72.3198	1	0.981657	0.982
Sutterella	r_Ct_Th	0.00789	0.178	0.965	2	0.0412982	0.0905697	0.0933425	64.4857	2.81576	44.1218	55.8782	1	0.981657	0.982
Negativibacillus	r_Ct_Th	-0.00727	0.089	0.935	2	0.00472792	0.0247491	0.241783	27.0163	1.37017	35.2377	64.7623	1	0.981657	0.982
Turicibacter	r_Ct_Th	0.00374	0.067	0.955	2	0	0.0178696	0.746798	0	1	22.7766	77.2234	1	0.981657	0.982
Subdoligranulum	t_CtBATA	0.0176	0.082	0.83	2	0	0.0207733	0.620566	0	1	35.8744	64.1256	1	0.982815	0.983
Bacteroides	t_CtBATA	0.00689	0.034	0.839	2	0	0.00325882	0.633727	0	1	50.5109	49.4891	1	0.982815	0.983
Barnesiella	t_CtBATA	-0.0205	0.11	0.853	2	0	0.0347971	0.69016	0	1	45.3531	54.6469	1	0.982815	0.983
Parabacteroides	t_CtBATA	0.0113	0.068	0.868	2	0	0.0132278	0.600448	0	1	45.9566	54.0434	1	0.982815	0.983
Butyricicoccus	t_CtBATA	-0.0282	0.147	0.848	2	0.038775	0.0613891	0.00220784	89.3256	9.36818	50.1104	49.8896	1	0.982815	0.983
Ruminococcus_1	t_CtBATA	0.0272	0.09	0.764	2	0.000755471	0.0273404	0.307666	3.90776	1.04067	30.4074	69.5926	1	0.982815	0.983
Lachnospiraceae_AC2044_group	t_CtBATA	-0.0101	0.066	0.879	2	0.00218615	0.0125853	0.249579	24.5658	1.32566	42.2688	57.7312	1	0.982815	0.983
Collinsella	t_CtBATA	-0.0479	0.183	0.794	2	0.0567388	0.0952234	0.0117011	84.2659	6.35561	47.5021	52.4979	1	0.982815	0.983
Terrisporobacter	t_CtBATA	0.0167	0.054	0.756	2	0	0.00822163	0.998248	0	1	46.8477	53.1523	1	0.982815	0.983
Ruminiclostridium_9	t_CtBATA	-0.016	0.046	0.727	2	0	0.00594322	0.469426	0	1	49.3555	50.6445	1	0.982815	0.983
Flavonifractor	t_CtBATA	-0.0121	0.066	0.855	2	0	0.0124082	0.66769	0	1	53.1798	46.8202	1	0.982815	0.983
Ruminiclostridium	t_CtBATA	0.0176	0.11	0.873	2	0.0163625	0.0344976	0.0813661	67.0771	3.0374	47.3325	52.6675	1	0.982815	0.983
Merdibacter	t_CtBATA	-0.025	0.066	0.706	2	0.00581141	0.0128103	0.0948628	64.1558	2.78985	40.8784	59.1216	1	0.982815	0.983
Turicibacter	t_CtBATA	-0.0225	0.066	0.734	2	0	0.0150725	0.566636	0	1	28.9182	71.0818	1	0.982815	0.983
Ruminococcaceae_NK4A214_group	t_CtBATA	-0.0141	0.088	0.872	2	0	0.0232109	0.905071	0	1	37.5029	62.4971	1	0.982815	0.983
Victivallis	t_CtBATA	0.013	0.059	0.825	2	0	0.0120715	0.699568	0	1	28.4608	71.5392	1	0.982815	0.983
Akkermansia	t_Ct_Th	-0.0193	0.115	0.866	2	0.00221687	0.0373974	0.296138	8.38328	1.0915	47.5064	52.4936	1	0.982947	0.983
Coprobacter	t_Ct_Th	-0.0129	0.083	0.876	2	0.003745	0.0194925	0.241285	27.1706	1.37307	44.6304	55.3696	1	0.982947	0.983
Prevotella_7	t_Ct_Th	-0.0285	0.085	0.737	2	0.00333466	0.0205973	0.254772	22.8958	1.29695	44.5315	55.4685	1	0.982947	0.983
Butyricimonas	t_Ct_Th	0.0146	0.096	0.879	2	0	0.0260529	0.714569	0	1	47.4828	52.5172	1	0.982947	0.983
Ruminococcus_1	t_Ct_Th	0.0362	0.155	0.815	2	0.0296008	0.0697049	0.113594	60.0558	2.50349	41.8517	58.1483	1	0.982947	0.983
Fusicatenibacter	t_Ct_Th	0.0119	0.077	0.878	2	0.00343681	0.0176555	0.240124	27.529	1.37986	39.9524	60.0476	1	0.982947	0.983
Dorea	t_Ct_Th	-0.0484	0.159	0.761	2	0.0403438	0.0718351	0.0274836	79.4246	4.86017	46.6921	53.3079	1	0.982947	0.983
Veillonella	t_Ct_Th	0.0157	0.078	0.84	2	0	0.0182301	0.623441	0	1	38.58	61.42	1	0.982947	0.983
Dialister	t_Ct_Th	-0.036	0.107	0.736	2	0	0.0388407	0.642663	0	1	29.5915	70.4085	1	0.982947	0.983
Ruminiclostridium_1	t_Ct_Th	0.0164	0.054	0.76	2	0.000765861	0.00813465	0.282798	13.3145	1.1536	50.8041	49.1959	1	0.982947	0.983
Ruminiclostridium	t_Ct_Th	0.0182	0.118	0.877	2	0.0191793	0.0391724	0.0713732	69.2417	3.25115	47.52	52.48	1	0.982947	0.983
Merdibacter	t_Ct_Th	-0.0207	0.076	0.785	2	0.00830801	0.0166183	0.0646812	70.701	3.41309	42.5478	57.4522	1	0.982947	0.983
Coprococcus_3	t_Ct_Th	0.0303	0.135	0.823	2	0.0219519	0.0531754	0.121119	58.3817	2.40279	42.209	57.791	1	0.982947	0.983
Tyzzerella_4	t_Ct_Th	0.0136	0.052	0.794	2	0	0.0095025	0.577846	0	1	27.6048	72.3952	1	0.982947	0.983
Ruminococcus_1	t_Ct_vBMD	0.0019	0.105	0.985	2	0	0.0366969	0.63266	0	1	30.304	69.696	1	0.985489	0.985
Coprococcus_1	t_Tb_vBMD	-0.00235	0.059	0.968	2	0	0.010016	0.996248	0	1	44.9672	55.0328	1	0.985718	0.986
Family_XIII_AD3011_group	t_fail_load_FEA	0.0241	0.189	0.899	2	0.0422616	0.113692	0.1465	52.5689	2.10832	33.575	66.425	1	0.985906	0.986
Sutterella	t_fail_load_FEA	0.019	0.141	0.893	2	0	0.0927158	0.631596	0	1	18.6011	81.3989	1	0.985906	0.986
Veillonella	t_fail_load_FEA	-0.0158	0.108	0.883	2	0	0.0572268	0.847889	0	1	17.2963	82.7037	1	0.985906	0.986
Tyzzerella	t_Tot_vBMD	0.0234	0.158	0.882	2	0.0382821	0.0705453	0.0381142	76.7438	4.29992	46.5393	53.4607	1	0.986026	0.986
Dorea	t_Tot_vBMD	0.00671	0.072	0.926	2	0.00125442	0.01521	0.287342	11.6635	1.13204	40.0256	59.9744	1	0.986026	0.986
Veillonella	t_Tot_vBMD	-0.00692	0.077	0.928	2	0	0.0169049	0.360131	0	1	43.0959	56.9041	1	0.986026	0.986
Dialister	t_Tot_vBMD	-0.0116	0.105	0.912	2	0	0.0349436	0.620656	0	1	34.0652	65.9348	1	0.986026	0.986
Ruminiclostridium	t_Tot_vBMD	0.0129	0.107	0.904	2	0.0149211	0.0322404	0.0888858	65.451	2.89444	48.9671	51.0329	1	0.986026	0.986
Holdemanella	t_Tot_vBMD	-0.00851	0.08	0.915	2	0	0.0181717	0.357748	0	1	47.3516	52.6484	1	0.986026	0.986
Subdoligranulum	r_Tb_Inn_vBMD	-0.0578	0.139	0.678	2	0.0238905	0.0557774	0.111251	60.5735	2.53636	42.9835	57.0165	1	0.986762	0.987
UBA1819	r_Tb_Inn_vBMD	-0.0212	0.069	0.76	2	0	0.0144933	0.748235	0	1	37.0494	62.9506	1	0.986762	0.987
Anaerofilum	r_Tb_Inn_vBMD	-0.0994	0.054	0.0657	2	0	0.00952023	0.89962	0	1	31.762	68.238	1	0.986762	0.987
Faecalibacterium	r_Tb_Inn_vBMD	-0.0836	0.066	0.206	2	0	0.012664	0.585165	0	1	42.1445	57.8555	1	0.986762	0.987
Fournierella	r_Tb_Inn_vBMD	-0.057	0.084	0.495	2	0.00574695	0.0215007	0.20481	37.8007	1.60774	35.7236	64.2764	1	0.986762	0.987
Methanobrevibacter	r_Tb_Inn_vBMD	-0.0149	0.073	0.839	2	0	0.0160018	0.411918	0	1	38.3857	61.6143	1	0.986762	0.987
Akkermansia	r_Tb_Inn_vBMD	-0.19	0.108	0.0794	2	0	0.033702	0.853521	0	1	43.6287	56.3713	1	0.986762	0.987
Paraprevotella	r_Tb_Inn_vBMD	0.0676	0.147	0.645	2	0.0257825	0.0625881	0.121677	58.2569	2.39561	42.0389	57.9611	1	0.986762	0.987
Coprobacter	r_Tb_Inn_vBMD	-0.0805	0.069	0.244	2	0	0.0143245	0.618194	0	1	38.1387	61.8613	1	0.986762	0.987
Prevotella_9	r_Tb_Inn_vBMD	-0.022	0.135	0.87	2	0.00963511	0.0519897	0.244374	26.2092	1.35518	43.922	56.078	1	0.986762	0.987
Prevotella_7	r_Tb_Inn_vBMD	-0.0347	0.1	0.728	2	0.00907309	0.0286421	0.178323	44.7986	1.81155	43.4712	56.5288	1	0.986762	0.987
Bacteroides	r_Tb_Inn_vBMD	0.0353	0.035	0.318	2	0	0.00354387	0.664899	0	1	47.9908	52.0092	1	0.986762	0.987
Barnesiella	r_Tb_Inn_vBMD	0.084	0.172	0.626	2	0.0340938	0.0844764	0.126925	57.0762	2.32971	46.3199	53.6801	1	0.986762	0.987
Odoribacter	r_Tb_Inn_vBMD	0.0771	0.086	0.369	2	0	0.0213516	0.902162	0	1	42.1948	57.8052	1	0.986762	0.987
Parabacteroides	r_Tb_Inn_vBMD	-0.0293	0.068	0.668	2	0	0.0136652	0.578833	0	1	41.4028	58.5972	1	0.986762	0.987
Alistipes	r_Tb_Inn_vBMD	0.0393	0.063	0.535	2	0	0.0122864	0.71656	0	1	36.4368	63.5632	1	0.986762	0.987
Bilophila	r_Tb_Inn_vBMD	0.132	0.078	0.0904	2	0	0.0171867	0.723287	0	1	47.2154	52.7846	1	0.986762	0.987
Desulfovibrio	r_Tb_Inn_vBMD	0.0427	0.081	0.6	2	0	0.018912	0.637223	0	1	44.4937	55.5063	1	0.986762	0.987
Klebsiella	r_Tb_Inn_vBMD	0.0541	0.084	0.52	2	0	0.0213862	0.795268	0	1	62.5455	37.4545	1	0.986762	0.987
Haemophilus	r_Tb_Inn_vBMD	0.0227	0.072	0.754	2	0	0.0148685	0.474826	0	1	48.4641	51.5359	1	0.986762	0.987
Butyricimonas	r_Tb_Inn_vBMD	-0.19	0.094	0.0427	2	0	0.0253139	0.6073	0	1	43.1149	56.8851	1	0.986762	0.987
Butyricicoccus	r_Tb_Inn_vBMD	0.0364	0.049	0.458	2	0	0.00684191	0.500507	0	1	45.6345	54.3655	1	0.986762	0.987
Anaerofustis	r_Tb_Inn_vBMD	-0.00449	0.025	0.86	2	0	0.00257017	0.403492	0	1	23.0449	76.9551	1	0.986762	0.987
Ruminiclostridium_5	r_Tb_Inn_vBMD	-0.0524	0.05	0.297	2	0	0.00717936	0.671627	0	1	46.9034	53.0966	1	0.986762	0.987
DTU089	r_Tb_Inn_vBMD	-0.203	0.155	0.189	2	0.038134	0.0689344	0.0320812	78.2332	4.59415	43.8266	56.1734	1	0.986762	0.987
Angelakisella	r_Tb_Inn_vBMD	-0.0264	0.058	0.649	2	0	0.0129072	0.954927	0	1	24.3429	75.6571	1	0.986762	0.987
Hydrogenoanaerobacterium	r_Tb_Inn_vBMD	-0.00801	0.056	0.885	2	0	0.011268	0.410154	0	1	26.2985	73.7015	1	0.986762	0.987
Ruminococcus_1	r_Tb_Inn_vBMD	-0.104	0.127	0.415	2	0.015359	0.0495594	0.182119	43.828	1.78025	36.5498	63.4502	1	0.986762	0.987
Anaerotruncus	r_Tb_Inn_vBMD	-0.134	0.066	0.0433	2	0	0.0135375	0.809157	0	1	35.5513	64.4487	1	0.986762	0.987
Caproiciproducens	r_Tb_Inn_vBMD	-0.0441	0.069	0.522	2	0.00458002	0.014098	0.173792	45.9437	1.84992	38.9424	61.0576	1	0.986762	0.987
Tyzzerella	r_Tb_Inn_vBMD	0.105	0.071	0.14	2	0	0.0182748	0.679195	0	1	26.7652	73.2348	1	0.986762	0.987
Anaerostipes	r_Tb_Inn_vBMD	-0.0593	0.061	0.33	2	0	0.0105005	0.476898	0	1	51.1422	48.8578	1	0.986762	0.987
Lachnospiraceae_NK4B4_group	r_Tb_Inn_vBMD	-0.0353	0.037	0.342	2	0	0.00772075	0.486579	0	1	14.8514	85.1486	1	0.986762	0.987
Dorea	r_Tb_Inn_vBMD	-0.0599	0.066	0.366	2	0	0.014765	0.412425	0	1	30.084	69.916	1	0.986762	0.987
Eisenbergiella	r_Tb_Inn_vBMD	-0.0138	0.056	0.806	2	0	0.0141984	0.454483	0	1	19.8172	80.1828	1	0.986762	0.987
Lachnospiraceae_AC2044_group	r_Tb_Inn_vBMD	-0.0317	0.059	0.594	2	0.000713134	0.010512	0.292927	9.59402	1.10612	38.8233	61.1767	1	0.986762	0.987
Lachnospiraceae_FCS020_group	r_Tb_Inn_vBMD	-0.0647	0.044	0.143	2	0	0.0125534	0.428716	0	1	12.5863	87.4137	1	0.986762	0.987
Marvinbryantia	r_Tb_Inn_vBMD	-0.205	0.161	0.205	2	0.0408672	0.0746147	0.0351857	77.4579	4.43614	44.0335	55.9665	1	0.986762	0.987
Lachnoclostridium	r_Tb_Inn_vBMD	0.0128	0.041	0.758	2	0	0.00490601	0.677828	0	1	45.2368	54.7632	1	0.986762	0.987
Blautia	r_Tb_Inn_vBMD	-0.0641	0.066	0.334	2	0.00594705	0.01261	0.0831279	66.6962	3.00266	44.6734	55.3266	1	0.986762	0.987
Hungatella	r_Tb_Inn_vBMD	-0.0583	0.123	0.636	2	0.0209946	0.0438203	0.0782267	67.7561	3.10136	43.0108	56.9892	1	0.986762	0.987
Lachnospiraceae_NK4A136_group	r_Tb_Inn_vBMD	-0.0616	0.065	0.344	2	0	0.0137281	0.707893	0	1	32.3036	67.6964	1	0.986762	0.987
Coprococcus_1	r_Tb_Inn_vBMD	-0.114	0.092	0.213	2	0.00903851	0.0243961	0.147239	52.3951	2.10062	42.3714	57.6286	1	0.986762	0.987
Peptococcus	r_Tb_Inn_vBMD	-0.0834	0.081	0.301	2	0.00497053	0.0205815	0.217818	34.1539	1.51869	33.6761	66.3239	1	0.986762	0.987
Family_XIII_AD3011_group	r_Tb_Inn_vBMD	-0.0176	0.071	0.804	2	0	0.016635	0.864089	0	1	31.3205	68.6795	1	0.986762	0.987
Collinsella	r_Tb_Inn_vBMD	-0.0331	0.129	0.798	2	0.0224795	0.0477913	0.0839433	66.5199	2.98685	43.389	56.611	1	0.986762	0.987
Cloacibacillus	r_Tb_Inn_vBMD	0.00839	0.06	0.888	2	0.00158393	0.0101933	0.257593	21.9753	1.28165	44.1083	55.8917	1	0.986762	0.987
Romboutsia	r_Tb_Inn_vBMD	-0.113	0.076	0.139	2	0	0.0204529	0.663379	0	1	27.822	72.178	1	0.986762	0.987
Intestinibacter	r_Tb_Inn_vBMD	-0.0537	0.074	0.468	2	0	0.0181848	0.821124	0	1	30.8981	69.1019	1	0.986762	0.987
Terrisporobacter	r_Tb_Inn_vBMD	0.0428	0.055	0.433	2	0	0.00870853	0.71147	0	1	41.4096	58.5904	1	0.986762	0.987
Sutterella	r_Tb_Inn_vBMD	0.0693	0.15	0.644	2	0.0246844	0.0647837	0.140862	53.8854	2.16851	43.7261	56.2739	1	0.986762	0.987
Bifidobacterium	r_Tb_Inn_vBMD	0.177	0.123	0.15	2	0.0131035	0.0454283	0.193737	40.7922	1.68897	37.9265	62.0735	1	0.986762	0.987
Oxalobacter	r_Tb_Inn_vBMD	-0.0459	0.041	0.266	2	0	0.00483384	0.984614	0	1	49.589	50.411	1	0.986762	0.987
Parasutterella	r_Tb_Inn_vBMD	0.0683	0.097	0.479	2	0	0.0268985	0.598936	0	1	42.9616	57.0384	1	0.986762	0.987
Streptococcus	r_Tb_Inn_vBMD	-0.0845	0.074	0.251	2	0.000452147	0.0159553	0.307415	4.00765	1.04175	40.2425	59.7575	1	0.986762	0.987
Faecalitalea	r_Tb_Inn_vBMD	0.0375	0.062	0.546	2	0	0.0147758	0.984338	0	1	24.283	75.717	1	0.986762	0.987
Erysipelatoclostridium	r_Tb_Inn_vBMD	-0.0275	0.07	0.696	2	0	0.0166938	0.579156	0	1	29.9077	70.0923	1	0.986762	0.987
Intestinimonas	r_Tb_Inn_vBMD	-0.0533	0.054	0.327	2	0	0.0086193	0.904534	0	1	41.512	58.488	1	0.986762	0.987
Ruminiclostridium_9	r_Tb_Inn_vBMD	0.0266	0.067	0.692	2	0.00467952	0.0128233	0.150571	51.6079	2.06645	47.4882	52.5118	1	0.986762	0.987
Flavonifractor	r_Tb_Inn_vBMD	0.118	0.067	0.0797	2	0	0.012749	0.550729	0	1	48.2324	51.7676	1	0.986762	0.987
Negativibacillus	r_Tb_Inn_vBMD	-0.0584	0.081	0.471	2	0.00250038	0.0203759	0.271336	17.3542	1.20998	35.1779	64.8221	1	0.986762	0.987
Ruminiclostridium_6	r_Tb_Inn_vBMD	-0.174	0.112	0.122	2	0.00217054	0.0389341	0.297451	7.88411	1.08559	35.3817	64.6183	1	0.986762	0.987
Acidaminococcus	r_Tb_Inn_vBMD	0.022	0.066	0.738	2	0	0.0182674	0.956736	0	1	21.2189	78.7811	1	0.986762	0.987
Veillonella	r_Tb_Inn_vBMD	0.09	0.076	0.239	2	0	0.0183159	0.943041	0	1	34.2136	65.7864	1	0.986762	0.987
Dialister	r_Tb_Inn_vBMD	0.0359	0.103	0.728	2	0	0.0392114	0.795946	0	1	26.0259	73.9741	1	0.986762	0.987
Oscillibacter	r_Tb_Inn_vBMD	0.013	0.057	0.82	2	0.000729443	0.00950608	0.289547	10.8519	1.12173	39.8867	60.1133	1	0.986762	0.987
Oscillospira	r_Tb_Inn_vBMD	-0.079	0.072	0.271	2	0	0.0177287	0.494928	0	1	28.7987	71.2013	1	0.986762	0.987
Ruminiclostridium_1	r_Tb_Inn_vBMD	-0.00886	0.049	0.856	2	0	0.00678308	0.822173	0	1	47.4718	52.5282	1	0.986762	0.987
Ruminiclostridium	r_Tb_Inn_vBMD	-0.0313	0.063	0.62	2	0	0.0118545	0.981273	0	1	38.8076	61.1924	1	0.986762	0.987
Candidatus_Stoquefichus	r_Tb_Inn_vBMD	-0.0113	0.042	0.789	2	0	0.00845039	0.501161	0	1	18.4933	81.5067	1	0.986762	0.987
Merdibacter	r_Tb_Inn_vBMD	0.0202	0.035	0.56	2	0	0.00485936	0.844457	0	1	22.5342	77.4658	1	0.986762	0.987
Holdemanella	r_Tb_Inn_vBMD	0.04	0.08	0.617	2	0	0.0191063	0.383314	0	1	38.5846	61.4154	1	0.986762	0.987
Turicibacter	r_Tb_Inn_vBMD	0.0585	0.146	0.689	2	0.0321506	0.0616317	0.0508583	73.7735	3.81294	43.5599	56.4401	1	0.986762	0.987
Holdemania	r_Tb_Inn_vBMD	-0.0234	0.057	0.682	2	0.000880391	0.0103889	0.286464	11.9845	1.13616	33.3064	66.6936	1	0.986762	0.987
Ruminococcaceae_NK4A214_group	r_Tb_Inn_vBMD	-0.0912	0.087	0.294	2	0	0.0241498	0.352322	0	1	33.0752	66.9248	1	0.986762	0.987
Clostridium_sensu_stricto_1	r_Tb_Inn_vBMD	-0.0465	0.102	0.647	2	0.00563227	0.0299856	0.243239	26.5636	1.36172	41.6467	58.3533	1	0.986762	0.987
Lactobacillus	r_Tb_Inn_vBMD	-0.0938	0.053	0.0756	2	0	0.00991488	0.906807	0	1	27.3696	72.6304	1	0.986762	0.987
Victivallis	r_Tb_Inn_vBMD	0.0405	0.058	0.484	2	0	0.0128331	0.598365	0	1	24.372	75.628	1	0.986762	0.987
Lachnospira	r_Tb_Inn_vBMD	-0.0219	0.078	0.779	2	0.00534895	0.0178197	0.187438	42.4506	1.73764	41.709	58.291	1	0.986762	0.987
Howardella	r_Tb_Inn_vBMD	0.0102	0.036	0.775	2	0	0.00452913	0.332788	0	1	27.3563	72.6437	1	0.986762	0.987
Roseburia	r_Tb_Inn_vBMD	-0.046	0.101	0.648	2	0.0131879	0.0293397	0.0975716	63.5674	2.74479	43.0072	56.9928	1	0.986762	0.987
Agathobacter	r_Tb_Inn_vBMD	0.0307	0.071	0.667	2	0.00312786	0.014766	0.232141	29.9571	1.4277	42.0029	57.9971	1	0.986762	0.987
Coprococcus_3	r_Tb_Inn_vBMD	-0.0536	0.08	0.501	2	0	0.0225312	0.952923	0	1	27.4004	72.5996	1	0.986762	0.987
Tyzzerella_4	r_Tb_Inn_vBMD	0.0701	0.05	0.158	2	0	0.00923865	0.849938	0	1	25.2352	74.7648	1	0.986762	0.987
Lachnospiraceae_ND3007_group	r_Tb_Inn_vBMD	-0.0339	0.067	0.614	2	0	0.0156773	0.779382	0	1	28.4865	71.5135	1	0.986762	0.987
Tyzzerella_3	r_Tb_Inn_vBMD	0.032	0.048	0.507	2	0	0.0138774	0.581171	0	1	13.7621	86.2379	1	0.986762	0.987
Coprococcus_2	r_Tb_Inn_vBMD	0.0135	0.089	0.879	2	0	0.0292017	0.758264	0	1	25.7027	74.2973	1	0.986762	0.987
UBA1819	t_Tot_vBMD	0.00176	0.106	0.987	2	0.0130247	0.0318619	0.123664	57.811	2.37029	48.4978	51.5022	1	0.986774	0.987
Coprobacter	t_Tot_vBMD	0.00124	0.068	0.986	2	0	0.0132021	0.405629	0	1	47.4916	52.5084	1	0.986774	0.987
Parabacteroides	t_Tot_vBMD	-0.0029	0.068	0.966	2	0	0.0132404	0.742959	0	1	50.4956	49.5044	1	0.986774	0.987
Anaerofilum	t_Tb_vBMD	0.00163	0.104	0.987	2	0.0157514	0.0303867	0.05292	73.308	3.74644	48.2595	51.7405	1	0.987411	0.987
Dorea	t_Tb_vBMD	0.00126	0.065	0.985	2	0	0.0124792	0.956761	0	1	40.6361	59.3639	1	0.987411	0.987
Ruminococcus_2	r_Tb_Inn_vBMD	-0.0118	0.095	0.9	2	0	0.0280817	0.902469	0	1	34.3164	65.6836	1	0.987585	0.988
Caproiciproducens	t_fail_load_FEA	0.00994	0.109	0.927	2	0.0111693	0.041315	0.203235	38.2325	1.61897	27.9777	72.0223	1	0.98783	0.988
Lachnospiraceae_AC2044_group	t_fail_load_FEA	0.0122	0.156	0.938	2	0.0304639	0.0743567	0.123089	57.9402	2.37757	36.5802	63.4198	1	0.98783	0.988
Ruminiclostridium_6	t_fail_load_FEA	0.029	0.374	0.938	2	0.209215	0.410025	0.0580593	72.1601	3.59197	40.7908	59.2092	1	0.98783	0.988
Prevotella_9	t_fail_load_FEA	0.0089	0.166	0.957	2	0	0.112862	0.683709	0	1	22.199	77.801	1	0.988537	0.989
Butyricicoccus	t_fail_load_FEA	0.00369	0.073	0.959	2	0	0.0194855	0.965748	0	1	25.7764	74.2236	1	0.988537	0.989
Holdemanella	t_fail_load_FEA	0.0134	0.215	0.95	2	0.0570573	0.140744	0.125792	57.332	2.34368	36.9808	63.0192	1	0.988537	0.989
Subdoligranulum	r_Ct_vBMD	0.00194	0.091	0.983	2	0	0.0246911	0.487716	0	1	39.186	60.814	1	0.988869	0.989
Desulfovibrio	r_Ct_vBMD	-0.00253	0.088	0.977	2	0	0.0219494	0.349893	0	1	52.0065	47.9935	1	0.988869	0.989
Lactobacillus	r_Ct_vBMD	0.00401	0.088	0.964	2	0.00803104	0.0222632	0.153064	51.0152	2.04145	41.9932	58.0068	1	0.988869	0.989
Anaerofilum	t_fail_load_FEA	0.00876	0.204	0.966	2	0.0640827	0.120972	0.0458647	74.9157	3.98656	41.5253	58.4747	1	0.988996	0.989
Terrisporobacter	t_Tb_Inn_vBMD	0.00361	0.088	0.967	2	0.0102168	0.0217044	0.0837104	66.5703	2.99135	50.0882	49.9118	1	0.989031	0.989
Blautia	r_CtBATA	-0.0116	0.064	0.856	2	0.00544781	0.0115128	0.0820916	66.9203	3.023	46.7848	53.2152	1	0.989856	0.99
Odoribacter	t_CtBATA	0.011	0.085	0.897	2	0	0.0206303	0.375625	0	1	46.2691	53.7309	1	0.990175	0.99
Subdoligranulum	r_Tb_vBMD	-0.0332	0.142	0.816	2	0.0255522	0.058155	0.104127	62.138	2.64117	44.0671	55.9329	1	0.990488	0.99
UBA1819	r_Tb_vBMD	-0.0103	0.07	0.884	2	0	0.0145816	0.645736	0	1	39.3693	60.6307	1	0.990488	0.99
Anaerofilum	r_Tb_vBMD	-0.102	0.055	0.0641	2	0	0.00951643	0.855711	0	1	33.911	66.089	1	0.990488	0.99
Faecalibacterium	r_Tb_vBMD	-0.0785	0.067	0.241	2	0	0.0128028	0.654341	0	1	44.5537	55.4463	1	0.990488	0.99
Fournierella	r_Tb_vBMD	-0.0321	0.062	0.607	2	1.3889e-05	0.0133405	0.316954	0.147236	1.00147	29.0413	70.9587	1	0.990488	0.99
Methanobrevibacter	r_Tb_vBMD	0.00735	0.074	0.921	2	0	0.0161082	0.570272	0	1	40.7168	59.2832	1	0.990488	0.99
Akkermansia	r_Tb_vBMD	-0.259	0.109	0.0177	2	0	0.0340644	0.639635	0	1	46.0728	53.9272	1	0.990488	0.99
Paraprevotella	r_Tb_vBMD	0.082	0.137	0.55	2	0.0202513	0.0547382	0.147554	52.3211	2.09736	41.9281	58.0719	1	0.990488	0.99
Coprobacter	r_Tb_vBMD	-0.0894	0.07	0.202	2	0	0.0144161	0.407204	0	1	40.5113	59.4887	1	0.990488	0.99
Prevotella_9	r_Tb_vBMD	0.0313	0.116	0.787	2	0	0.0387547	0.38565	0	1	44.1478	55.8522	1	0.990488	0.99
Prevotella_7	r_Tb_vBMD	-0.0296	0.103	0.773	2	0.0101339	0.0302398	0.16798	47.3927	1.90088	45.0092	54.9908	1	0.990488	0.99
Bacteroides	r_Tb_vBMD	0.0166	0.036	0.641	2	0	0.00360416	0.994185	0	1	50.4506	49.5494	1	0.990488	0.99
Barnesiella	r_Tb_vBMD	0.0609	0.118	0.606	2	0.0022263	0.0398374	0.2974	7.9033	1.08582	44.2716	55.7284	1	0.990488	0.99
Odoribacter	r_Tb_vBMD	0.0515	0.087	0.553	2	0	0.0215884	0.470768	0	1	44.5633	55.4367	1	0.990488	0.99
Parabacteroides	r_Tb_vBMD	-0.0324	0.069	0.64	2	0	0.0138022	0.594111	0	1	43.8209	56.1791	1	0.990488	0.99
Alistipes	r_Tb_vBMD	0.0228	0.064	0.723	2	0	0.0123443	0.794227	0	1	38.7213	61.2787	1	0.990488	0.99
Bilophila	r_Tb_vBMD	0.121	0.079	0.123	2	0	0.0174729	0.834551	0	1	49.612	50.388	1	0.990488	0.99
Desulfovibrio	r_Tb_vBMD	0.0574	0.082	0.485	2	0	0.0191513	0.687332	0	1	46.9359	53.0641	1	0.990488	0.99
Klebsiella	r_Tb_vBMD	0.0569	0.084	0.5	2	0	0.0220418	0.64974	0	1	64.8117	35.1883	1	0.990488	0.99
Haemophilus	r_Tb_vBMD	-0.00408	0.073	0.956	2	0	0.0151198	0.32638	0	1	50.9034	49.0966	1	0.990488	0.99
Butyricimonas	r_Tb_vBMD	-0.196	0.095	0.039	2	0	0.0256055	0.668984	0	1	45.4961	54.5039	1	0.990488	0.99
Butyricicoccus	r_Tb_vBMD	0.0267	0.049	0.59	2	0	0.00693961	0.492712	0	1	48.0696	51.9304	1	0.990488	0.99
Anaerofustis	r_Tb_vBMD	-0.00548	0.026	0.833	2	0	0.0025475	0.345554	0	1	24.8327	75.1673	1	0.990488	0.99
Ruminiclostridium_5	r_Tb_vBMD	-0.058	0.051	0.253	2	0	0.00728399	0.492278	0	1	49.3522	50.6478	1	0.990488	0.99
DTU089	r_Tb_vBMD	-0.187	0.135	0.167	2	0.0268997	0.0529211	0.0593051	71.8842	3.55671	42.4924	57.5076	1	0.990488	0.99
Ruminococcus_2	r_Tb_vBMD	-0.00923	0.096	0.924	2	0	0.0281818	0.982198	0	1	36.5568	63.4432	1	0.990488	0.99
Angelakisella	r_Tb_vBMD	-0.0157	0.059	0.79	2	0	0.0128078	0.998028	0	1	26.1851	73.8149	1	0.990488	0.99
Hydrogenoanaerobacterium	r_Tb_vBMD	-0.0168	0.064	0.792	2	0.00148611	0.0133199	0.275866	15.7784	1.18734	31.6612	68.3388	1	0.990488	0.99
Ruminococcus_1	r_Tb_vBMD	-0.102	0.153	0.507	2	0.0289372	0.0686296	0.115519	59.6293	2.47705	41.1112	58.8888	1	0.990488	0.99
Anaerotruncus	r_Tb_vBMD	-0.146	0.067	0.0298	2	0	0.0135823	0.860624	0	1	37.8313	62.1687	1	0.990488	0.99
Caproiciproducens	r_Tb_vBMD	-0.0353	0.068	0.604	2	0.00427041	0.0136464	0.180453	44.2553	1.79389	39.7641	60.2359	1	0.990488	0.99
Actinomyces	r_Tb_vBMD	-0.00498	0.039	0.898	2	0	0.00551952	0.389009	0	1	26.2538	73.7462	1	0.990488	0.99
Tyzzerella	r_Tb_vBMD	0.0989	0.073	0.173	2	0	0.0182065	0.743939	0	1	28.6955	71.3045	1	0.990488	0.99
Anaerostipes	r_Tb_vBMD	-0.0703	0.061	0.252	2	0	0.0107024	0.616183	0	1	53.5913	46.4087	1	0.990488	0.99
Lachnospiraceae_NK4B4_group	r_Tb_vBMD	-0.0411	0.038	0.281	2	0	0.00759041	0.767012	0	1	16.116	83.884	1	0.990488	0.99
Fusicatenibacter	r_Tb_vBMD	-0.0137	0.064	0.83	2	0	0.0126164	0.570458	0	1	35.2501	64.7499	1	0.990488	0.99
Dorea	r_Tb_vBMD	-0.0584	0.067	0.387	2	0	0.0147525	0.346059	0	1	32.1591	67.8409	1	0.990488	0.99
Eisenbergiella	r_Tb_vBMD	-0.0137	0.058	0.813	2	0	0.0140425	0.454066	0	1	21.3964	78.6036	1	0.990488	0.99
Lachnospiraceae_AC2044_group	r_Tb_vBMD	-0.05	0.067	0.458	2	0.0025332	0.0131583	0.241106	27.226	1.37412	42.6308	57.3692	1	0.990488	0.99
Lachnospiraceae_FCS020_group	r_Tb_vBMD	-0.0621	0.045	0.171	2	0	0.0123426	0.440916	0	1	13.6679	86.3321	1	0.990488	0.99
Marvinbryantia	r_Tb_vBMD	-0.201	0.168	0.232	2	0.0455334	0.0810923	0.0275452	79.4082	4.85631	44.9192	55.0808	1	0.990488	0.99
Lachnoclostridium	r_Tb_vBMD	-0.00403	0.042	0.923	2	0	0.0049709	0.761738	0	1	47.6716	52.3284	1	0.990488	0.99
Blautia	r_Tb_vBMD	-0.0673	0.069	0.33	2	0.00662243	0.0135754	0.0725373	68.9889	3.22465	45.7389	54.2611	1	0.990488	0.99
Hungatella	r_Tb_vBMD	-0.0635	0.106	0.548	2	0.0130081	0.0324895	0.128931	56.6223	2.30533	41.4701	58.5299	1	0.990488	0.99
Lachnospiraceae_NK4A136_group	r_Tb_vBMD	-0.0675	0.066	0.308	2	0	0.0137504	0.737327	0	1	34.4593	65.5407	1	0.990488	0.99
Coprococcus_1	r_Tb_vBMD	-0.111	0.1	0.267	2	0.0120393	0.0286733	0.116643	59.3797	2.46182	44.3865	55.6135	1	0.990488	0.99
Peptococcus	r_Tb_vBMD	-0.0802	0.082	0.331	2	0.00535434	0.02105	0.211398	35.9723	1.56182	35.338	64.662	1	0.990488	0.99
Family_XIII_AD3011_group	r_Tb_vBMD	-0.0127	0.072	0.861	2	0	0.0166261	0.830668	0	1	33.4549	66.5451	1	0.990488	0.99
Collinsella	r_Tb_vBMD	-0.0137	0.126	0.913	2	0.0209478	0.0456118	0.091202	64.9495	2.85303	43.8152	56.1848	1	0.990488	0.99
Romboutsia	r_Tb_vBMD	-0.101	0.078	0.194	2	0	0.0203882	0.724598	0	1	29.8449	70.1551	1	0.990488	0.99
Intestinibacter	r_Tb_vBMD	-0.0464	0.075	0.538	2	0	0.0181711	0.606457	0	1	33.0193	66.9807	1	0.990488	0.99
Terrisporobacter	r_Tb_vBMD	0.0655	0.055	0.236	2	0	0.00879057	0.719017	0	1	43.8371	56.1629	1	0.990488	0.99
Sutterella	r_Tb_vBMD	0.0804	0.141	0.569	2	0.019239	0.0572457	0.16743	47.5286	1.9058	44.0581	55.9419	1	0.990488	0.99
Bifidobacterium	r_Tb_vBMD	0.166	0.104	0.112	2	0.0048513	0.0337237	0.262524	20.3441	1.2554	35.4103	64.5897	1	0.990488	0.99
Oxalobacter	r_Tb_vBMD	-0.0532	0.042	0.202	2	0	0.00493113	0.737978	0	1	51.903	48.097	1	0.990488	0.99
Parasutterella	r_Tb_vBMD	0.0793	0.098	0.417	2	0	0.0272006	0.601256	0	1	45.3797	54.6203	1	0.990488	0.99
Streptococcus	r_Tb_vBMD	-0.105	0.073	0.15	2	0	0.0154431	0.377189	0	1	42.2239	57.7761	1	0.990488	0.99
Faecalitalea	r_Tb_vBMD	0.0518	0.063	0.413	2	0	0.0146681	0.69488	0	1	26.1157	73.8843	1	0.990488	0.99
Erysipelatoclostridium	r_Tb_vBMD	-0.0158	0.072	0.825	2	0	0.0166928	0.879795	0	1	31.9407	68.0593	1	0.990488	0.99
Dielma	r_Tb_vBMD	-0.00653	0.035	0.853	2	0	0.0036929	0.514396	0	1	38.3953	61.6047	1	0.990488	0.99
Intestinimonas	r_Tb_vBMD	-0.052	0.055	0.345	2	0	0.00870553	0.749507	0	1	43.9503	56.0497	1	0.990488	0.99
Pseudoflavonifractor	r_Tb_vBMD	0.00339	0.041	0.934	2	0	0.00781117	0.511056	0	1	18.3887	81.6113	1	0.990488	0.99
Ruminiclostridium_9	r_Tb_vBMD	0.0199	0.06	0.74	2	0.00271385	0.0101313	0.204513	37.8823	1.60985	48.2716	51.7284	1	0.990488	0.99
Flavonifractor	r_Tb_vBMD	0.11	0.068	0.105	2	0	0.0129641	0.417097	0	1	50.6986	49.3014	1	0.990488	0.99
Negativibacillus	r_Tb_vBMD	-0.0421	0.073	0.565	2	0	0.0168471	0.454755	0	1	34.2149	65.7851	1	0.990488	0.99
Ruminiclostridium_6	r_Tb_vBMD	-0.138	0.149	0.356	2	0.0201436	0.0644626	0.1807	44.1921	1.79186	42.3876	57.6124	1	0.990488	0.99
Acidaminococcus	r_Tb_vBMD	0.0284	0.067	0.672	2	0	0.0181146	0.812421	0	1	22.8715	77.1285	1	0.990488	0.99
Veillonella	r_Tb_vBMD	0.0812	0.078	0.295	2	0	0.0183807	0.863394	0	1	36.4179	63.5821	1	0.990488	0.99
Dialister	r_Tb_vBMD	-0.00696	0.105	0.947	2	0	0.03902	0.542446	0	1	27.9635	72.0365	1	0.990488	0.99
Oscillibacter	r_Tb_vBMD	0.00525	0.054	0.923	2	0	0.00853732	0.466269	0	1	41.0251	58.9749	1	0.990488	0.99
Oscillospira	r_Tb_vBMD	-0.0759	0.073	0.299	2	0	0.0176786	0.480594	0	1	30.8415	69.1585	1	0.990488	0.99
Ruminiclostridium_1	r_Tb_vBMD	-0.00992	0.049	0.841	2	0	0.00688785	0.967541	0	1	49.9224	50.0776	1	0.990488	0.99
Ruminiclostridium	r_Tb_vBMD	-0.0281	0.064	0.66	2	0	0.0119398	0.94483	0	1	41.1758	58.8242	1	0.990488	0.99
Candidatus_Stoquefichus	r_Tb_vBMD	-0.00686	0.043	0.875	2	0	0.00834308	0.676102	0	1	20.0055	79.9945	1	0.990488	0.99
Merdibacter	r_Tb_vBMD	0.0248	0.035	0.484	2	0	0.00481392	0.74538	0	1	24.3003	75.6997	1	0.990488	0.99
Holdemanella	r_Tb_vBMD	0.0572	0.081	0.48	2	0	0.0192247	0.324195	0	1	40.9098	59.0902	1	0.990488	0.99
Turicibacter	r_Tb_vBMD	0.0683	0.137	0.619	2	0.0270236	0.0543023	0.066155	70.3786	3.37594	43.2904	56.7096	1	0.990488	0.99
Holdemania	r_Tb_vBMD	-0.0413	0.054	0.441	2	0	0.00914044	0.40356	0	1	33.1565	66.8435	1	0.990488	0.99
Ruminococcaceae_NK4A214_group	r_Tb_vBMD	-0.0922	0.088	0.297	2	0	0.0241891	0.343627	0	1	35.2497	64.7503	1	0.990488	0.99
Phascolarctobacterium	r_Tb_vBMD	-0.00953	0.101	0.925	2	0	0.0303511	0.677369	0	1	38.3111	61.6889	1	0.990488	0.99
Clostridium_sensu_stricto_1	r_Tb_vBMD	-0.0477	0.119	0.688	2	0.0127004	0.0401367	0.178515	44.7497	1.80995	45.0172	54.9828	1	0.990488	0.99
Lactobacillus	r_Tb_vBMD	-0.0868	0.054	0.107	2	0	0.00988372	0.754914	0	1	29.3577	70.6423	1	0.990488	0.99
Victivallis	r_Tb_vBMD	0.0481	0.059	0.416	2	0	0.012735	0.681199	0	1	26.2231	73.7769	1	0.990488	0.99
Lachnospira	r_Tb_vBMD	-0.0115	0.061	0.849	2	0.000467733	0.0109625	0.302256	6.03396	1.06421	38.564	61.436	1	0.990488	0.99
Howardella	r_Tb_vBMD	0.00611	0.036	0.867	2	0	0.00451074	0.509012	0	1	29.3762	70.6238	1	0.990488	0.99
Roseburia	r_Tb_vBMD	-0.0646	0.101	0.522	2	0.0131352	0.0292655	0.0980025	63.4737	2.73775	43.7631	56.2369	1	0.990488	0.99
Agathobacter	r_Tb_vBMD	0.0168	0.084	0.841	2	0.00683301	0.0200766	0.16498	48.1323	1.92798	45.2928	54.7072	1	0.990488	0.99
Coprococcus_3	r_Tb_vBMD	-0.0652	0.081	0.421	2	0	0.0224435	0.754819	0	1	29.3513	70.6487	1	0.990488	0.99
Tyzzerella_4	r_Tb_vBMD	0.0638	0.051	0.208	2	0	0.00917924	0.953786	0	1	27.1239	72.8761	1	0.990488	0.99
Lachnospiraceae_ND3007_group	r_Tb_vBMD	-0.011	0.068	0.872	2	0	0.0156473	0.897061	0	1	30.4639	69.5361	1	0.990488	0.99
Tyzzerella_3	r_Tb_vBMD	0.0346	0.05	0.486	2	0	0.0136293	0.722385	0	1	14.978	85.022	1	0.990488	0.99
Coprococcus_2	r_Tb_vBMD	0.0363	0.091	0.689	2	0	0.029014	0.674642	0	1	27.6279	72.3721	1	0.990488	0.99
Marvinbryantia	r_Ct_vBMD	0.000867	0.073	0.991	2	0	0.0184193	0.476503	0	1	29.2672	70.7328	1	0.990579	0.991
Hungatella	t_Total_Area	0.0971	0.073	0.181	2	0	0.0183044	0.790316	0	1	28.4063	71.5937	1	0.991943	0.992
Subdoligranulum	t_Total_Area	-0.0466	0.139	0.737	2	0.0197458	0.0565198	0.159754	49.407	1.97656	40.9328	59.0672	1	0.992565	0.993
UBA1819	t_Total_Area	0.0827	0.153	0.589	2	0.0338297	0.0665042	0.0590575	71.9389	3.56366	46.4875	53.5125	1	0.992565	0.993
Anaerofilum	t_Total_Area	-0.0778	0.062	0.209	2	0	0.0123275	0.757356	0	1	32.8255	67.1745	1	0.992565	0.993
Faecalibacterium	t_Total_Area	-0.00153	0.076	0.984	2	0	0.0168009	0.565699	0	1	42.8152	57.1848	1	0.992565	0.993
Methanobrevibacter	t_Total_Area	0.0301	0.084	0.72	2	0	0.0209849	0.656739	0	1	38.8204	61.1796	1	0.992565	0.993
Paraprevotella	t_Total_Area	-0.0439	0.119	0.712	2	0.00708241	0.0438913	0.255005	22.8201	1.29567	35.4242	64.5758	1	0.992565	0.993
Prevotella_9	t_Total_Area	-0.116	0.13	0.374	2	0	0.0492353	0.940689	0	1	41.9649	58.0351	1	0.992565	0.993
Prevotella_7	t_Total_Area	-0.0687	0.083	0.407	2	0	0.0204139	0.774073	0	1	38.862	61.138	1	0.992565	0.993
Barnesiella	t_Total_Area	0.169	0.15	0.259	2	0.0122721	0.064571	0.242228	26.8781	1.36758	43.7087	56.2913	1	0.992565	0.993
Odoribacter	t_Total_Area	0.11	0.098	0.264	2	0	0.0279608	0.927907	0	1	42.1796	57.8204	1	0.992565	0.993
Parabacteroides	t_Total_Area	0.0471	0.079	0.549	2	0	0.0179522	0.52404	0	1	41.943	58.057	1	0.992565	0.993
Alistipes	t_Total_Area	0.0303	0.073	0.676	2	0	0.0161512	0.945911	0	1	36.0732	63.9268	1	0.992565	0.993
Bilophila	t_Total_Area	0.113	0.089	0.202	2	0	0.0224683	0.495375	0	1	47.0051	52.9949	1	0.992565	0.993
Desulfovibrio	t_Total_Area	-0.0676	0.093	0.467	2	0	0.0246806	0.433781	0	1	44.8713	55.1287	1	0.992565	0.993
Klebsiella	t_Total_Area	-0.0479	0.096	0.617	2	0	0.0281008	0.688797	0	1	63.8026	36.1974	1	0.992565	0.993
Haemophilus	t_Total_Area	0.0119	0.144	0.934	2	0.0281089	0.0589736	0.079843	67.4065	3.06809	49.5571	50.4429	1	0.992565	0.993
Butyricimonas	t_Total_Area	0.00162	0.107	0.988	2	0	0.0331674	0.499345	0	1	43.2536	56.7464	1	0.992565	0.993
Butyricicoccus	t_Total_Area	0.0437	0.132	0.74	2	0.0283514	0.0489228	0.0185669	81.9555	5.54186	49.439	50.561	1	0.992565	0.993
Anaerofustis	t_Total_Area	0.0313	0.04	0.434	2	0.00128473	0.00513622	0.213526	35.3738	1.54736	33.1025	66.8975	1	0.992565	0.993
Ruminiclostridium_5	t_Total_Area	0.0316	0.095	0.741	2	0.0116232	0.0257034	0.0958042	63.9515	2.77404	48.9924	51.0076	1	0.992565	0.993
Ruminococcus_2	t_Total_Area	-0.0456	0.108	0.673	2	0	0.0362775	0.369798	0	1	34.7894	65.2106	1	0.992565	0.993
Angelakisella	t_Total_Area	-0.0522	0.066	0.43	2	0	0.0167821	0.840619	0	1	24.3596	75.6404	1	0.992565	0.993
Hydrogenoanaerobacterium	t_Total_Area	0.0422	0.063	0.505	2	0	0.0145397	0.856019	0	1	26.4734	73.5266	1	0.992565	0.993
Ruminococcus_1	t_Total_Area	-0.0407	0.113	0.718	2	0.00453306	0.0430158	0.278349	14.9031	1.17513	29.8427	70.1573	1	0.992565	0.993
Anaerotruncus	t_Total_Area	0.0831	0.075	0.271	2	0	0.0175458	0.69671	0	1	35.6868	64.3132	1	0.992565	0.993
Actinomyces	t_Total_Area	0.0135	0.044	0.757	2	0	0.00721932	0.880208	0	1	24.8288	75.1712	1	0.992565	0.993
Tyzzerella	t_Total_Area	-0.0581	0.105	0.581	2	0.00772967	0.0348083	0.227277	31.4046	1.45782	34.3124	65.6876	1	0.992565	0.993
Lachnospiraceae_NK4B4_group	t_Total_Area	-0.0156	0.042	0.71	2	0	0.0102578	0.561839	0	1	14.0157	85.9843	1	0.992565	0.993
Fusicatenibacter	t_Total_Area	0.0568	0.169	0.737	2	0.045968	0.0815983	0.0265691	79.669	4.9186	46.424	53.576	1	0.992565	0.993
Dorea	t_Total_Area	0.112	0.272	0.679	2	0.134412	0.209293	0.00096306	90.8234	10.8973	48.1948	51.8052	1	0.992565	0.993
Eisenbergiella	t_Total_Area	-0.00908	0.085	0.915	2	0.00477511	0.0252542	0.242672	26.7402	1.36501	27.9669	72.0331	1	0.992565	0.993
Lachnospiraceae_AC2044_group	t_Total_Area	0.00639	0.065	0.922	2	0	0.0129948	0.5282	0	1	35.7851	64.2149	1	0.992565	0.993
Lachnospiraceae_FCS020_group	t_Total_Area	-0.0164	0.051	0.747	2	0	0.0164391	0.83448	0	1	12.7747	87.2253	1	0.992565	0.993
Marvinbryantia	t_Total_Area	0.053	0.075	0.478	2	0	0.0220718	0.714811	0	1	23.2625	76.7375	1	0.992565	0.993
Lachnoclostridium	t_Total_Area	0.0246	0.058	0.67	2	0.00210729	0.00941223	0.226401	31.6626	1.46333	47.1026	52.8974	1	0.992565	0.993
Blautia	t_Total_Area	0.0496	0.042	0.233	2	0	0.00548142	0.438005	0	1	33.7086	66.2914	1	0.992565	0.993
Coprococcus_1	t_Total_Area	0.13	0.124	0.295	2	0.0201941	0.0437169	0.0894607	65.3266	2.88405	44.5148	55.4852	1	0.992565	0.993
Peptococcus	t_Total_Area	-0.0031	0.069	0.964	2	8.37425e-05	0.0176907	0.315685	0.669448	1.00674	25.3884	74.6116	1	0.992565	0.993
Family_XIII_AD3011_group	t_Total_Area	0.0727	0.094	0.437	2	0.00384331	0.0271187	0.263426	20.0425	1.25066	35.2325	64.7675	1	0.992565	0.993
Collinsella	t_Total_Area	0.0733	0.262	0.78	2	0.122971	0.194604	0.00216644	89.365	9.40288	47.931	52.069	1	0.992565	0.993
Cloacibacillus	t_Total_Area	-0.0218	0.06	0.718	2	0	0.0105757	0.55952	0	1	42.4004	57.5996	1	0.992565	0.993
Terrisporobacter	t_Total_Area	0.0509	0.062	0.412	2	0	0.0111365	0.864161	0	1	42.7703	57.2297	1	0.992565	0.993
Sutterella	t_Total_Area	-0.0885	0.113	0.433	2	0	0.038811	0.93365	0	1	36.7113	63.2887	1	0.992565	0.993
Bifidobacterium	t_Total_Area	-0.000947	0.102	0.993	2	0	0.0353069	0.501158	0	1	29.1757	70.8243	1	0.992565	0.993
Oxalobacter	t_Total_Area	0.0498	0.047	0.29	2	0	0.00627506	0.408855	0	1	49.2377	50.7623	1	0.992565	0.993
Parasutterella	t_Total_Area	0.107	0.11	0.334	2	0	0.0350663	0.799594	0	1	43.0519	56.9481	1	0.992565	0.993
Streptococcus	t_Total_Area	0.0163	0.216	0.94	2	0.0792047	0.132091	0.0103211	84.7992	6.57861	48.5146	51.4854	1	0.992565	0.993
Faecalitalea	t_Total_Area	0.0628	0.096	0.514	2	0.00710802	0.0294166	0.217754	34.1721	1.51911	33.4293	66.5707	1	0.992565	0.993
Erysipelatoclostridium	t_Total_Area	0.00717	0.086	0.933	2	0.00164865	0.0239268	0.292525	9.74447	1.10797	32.1086	67.8914	1	0.992565	0.993
Dielma	t_Total_Area	0.00274	0.042	0.948	2	0.00039269	0.0053128	0.290623	10.453	1.11673	36.9315	63.0685	1	0.992565	0.993
Intestinimonas	t_Total_Area	0.102	0.106	0.335	2	0.0143931	0.0317486	0.0950616	64.1127	2.7865	46.6069	53.3931	1	0.992565	0.993
Pseudoflavonifractor	t_Total_Area	0.0113	0.056	0.842	2	0.00173773	0.0127331	0.265633	19.3002	1.23916	22.9565	77.0435	1	0.992565	0.993
Ruminiclostridium_9	t_Total_Area	0.0082	0.053	0.877	2	0	0.00800953	0.913062	0	1	45.1616	54.8384	1	0.992565	0.993
Flavonifractor	t_Total_Area	-0.0281	0.13	0.829	2	0.0218595	0.047538	0.0908295	65.0302	2.85961	49.689	50.311	1	0.992565	0.993
Negativibacillus	t_Total_Area	0.029	0.082	0.724	2	0	0.0216991	0.506139	0	1	32.4854	67.5146	1	0.992565	0.993
Ruminiclostridium_6	t_Total_Area	0.0357	0.159	0.822	2	0.0192061	0.0740791	0.208917	36.6655	1.57892	39.981	60.019	1	0.992565	0.993
Acidaminococcus	t_Total_Area	-0.122	0.122	0.318	2	0.0160641	0.0463642	0.161433	48.9991	1.96075	35.0776	64.9224	1	0.992565	0.993
Veillonella	t_Total_Area	0.0523	0.129	0.685	2	0.017414	0.0481909	0.152694	51.1033	2.04513	42.5338	57.4662	1	0.992565	0.993
Dialister	t_Total_Area	0.0506	0.124	0.684	2	0.0024635	0.0544961	0.301331	6.39296	1.0683	27.7724	72.2276	1	0.992565	0.993
Oscillibacter	t_Total_Area	0.00577	0.115	0.96	2	0.0188481	0.037871	0.0661291	70.3842	3.37658	46.4187	53.5813	1	0.992565	0.993
Oscillospira	t_Total_Area	-0.0833	0.082	0.309	2	0	0.0230729	0.947556	0	1	28.8483	71.1517	1	0.992565	0.993
Ruminiclostridium_1	t_Total_Area	-0.00187	0.056	0.973	2	0	0.00894202	0.691395	0	1	46.7219	53.2781	1	0.992565	0.993
Ruminiclostridium	t_Total_Area	-0.0162	0.099	0.87	2	0.00914729	0.0284562	0.175712	45.4601	1.83352	43.425	56.575	1	0.992565	0.993
Candidatus_Stoquefichus	t_Total_Area	0.0852	0.087	0.326	2	0.00869885	0.0234366	0.146832	52.4907	2.10485	34.8388	65.1612	1	0.992565	0.993
Merdibacter	t_Total_Area	0.0327	0.058	0.57	2	0.00296714	0.0106482	0.198909	39.4074	1.65037	32.8255	67.1745	1	0.992565	0.993
Holdemanella	t_Total_Area	0.00212	0.092	0.982	2	0	0.0253671	0.40778	0	1	37.9183	62.0817	1	0.992565	0.993
Turicibacter	t_Total_Area	0.0573	0.076	0.454	2	0.000274458	0.0213985	0.312881	1.81388	1.01847	26.1345	73.8655	1	0.992565	0.993
Ruminococcaceae_NK4A214_group	t_Total_Area	0.0806	0.11	0.465	2	0.00391168	0.0373758	0.278638	14.8009	1.17372	36.0717	63.9283	1	0.992565	0.993
Phascolarctobacterium	t_Total_Area	-0.0567	0.126	0.654	2	0.00582952	0.0476418	0.271479	17.3045	1.20926	38.6966	61.3034	1	0.992565	0.993
Clostridium_sensu_stricto_1	t_Total_Area	0.103	0.124	0.405	2	0.0108712	0.044115	0.215375	34.8503	1.53493	42.8967	57.1033	1	0.992565	0.993
Lactobacillus	t_Total_Area	-0.0478	0.059	0.42	2	0	0.0125072	0.841756	0	1	27.2543	72.7457	1	0.992565	0.993
Victivallis	t_Total_Area	0.00106	0.067	0.987	2	0	0.0168382	0.779394	0	1	25.1942	74.8058	1	0.992565	0.993
Lachnospira	t_Total_Area	-0.00852	0.066	0.897	2	0	0.0134562	0.508696	0	1	35.7785	64.2215	1	0.992565	0.993
Howardella	t_Total_Area	0.0321	0.041	0.43	2	0	0.005879	0.372135	0	1	27.3489	72.6511	1	0.992565	0.993
Roseburia	t_Total_Area	0.0345	0.144	0.811	2	0.0317774	0.058939	0.0401803	76.2485	4.21025	45.3584	54.6416	1	0.992565	0.993
Agathobacter	t_Total_Area	-0.00406	0.068	0.952	2	0	0.0138949	0.445092	0	1	36.5916	63.4084	1	0.992565	0.993
Coprococcus_3	t_Total_Area	0.0327	0.091	0.719	2	0	0.0289763	0.548712	0	1	27.722	72.278	1	0.992565	0.993
Tyzzerella_4	t_Total_Area	-0.0564	0.111	0.61	2	0.0165001	0.0358211	0.0903129	65.1421	2.86879	41.0607	58.9393	1	0.992565	0.993
Coprococcus_2	t_Total_Area	-0.0588	0.101	0.562	2	0	0.0373586	0.441776	0	1	26.5377	73.4623	1	0.992565	0.993
Prevotella_7	t_CtBATA	-0.00615	0.072	0.932	2	0	0.0149761	0.548926	0	1	42.8504	57.1496	1	0.992831	0.993
Butyricimonas	t_CtBATA	0.00984	0.093	0.916	2	0	0.0245436	0.539117	0	1	47.4263	52.5737	1	0.992831	0.993
Subdoligranulum	r_Tot_vBMD	-0.0303	0.104	0.771	2	0.00808123	0.0313175	0.209537	36.4927	1.57462	42.6023	57.3977	1	0.992982	0.993
UBA1819	r_Tot_vBMD	-0.0604	0.068	0.373	2	0	0.0132592	0.567629	0	1	43.4841	56.5159	1	0.992982	0.993
Anaerofilum	r_Tot_vBMD	-0.0712	0.053	0.183	2	0	0.00859521	0.318117	0	1	37.9324	62.0676	1	0.992982	0.993
Fournierella	r_Tot_vBMD	-0.0649	0.096	0.497	2	0.0103257	0.0264979	0.135561	55.1094	2.22764	42.24	57.76	1	0.992982	0.993
Methanobrevibacter	r_Tot_vBMD	-0.0516	0.072	0.472	2	0	0.014707	0.821026	0	1	44.981	55.019	1	0.992982	0.993
Paraprevotella	r_Tot_vBMD	-0.0388	0.088	0.66	2	0	0.0235413	0.842241	0	1	36.9717	63.0283	1	0.992982	0.993
Coprobacter	r_Tot_vBMD	-0.0822	0.099	0.404	2	0.0101868	0.0275434	0.147627	52.3039	2.09661	47.4891	52.5109	1	0.992982	0.993
Prevotella_9	r_Tot_vBMD	0.0746	0.112	0.506	2	0	0.035596	0.963052	0	1	48.4626	51.5374	1	0.992982	0.993
Prevotella_7	r_Tot_vBMD	0.0113	0.151	0.94	2	0.0354315	0.0646044	0.0347692	77.5607	4.45647	48.8076	51.1924	1	0.992982	0.993
Bacteroides	r_Tot_vBMD	0.0228	0.034	0.506	2	0	0.0033414	0.842023	0	1	54.7024	45.2976	1	0.992982	0.993
Barnesiella	r_Tot_vBMD	0.0326	0.109	0.765	2	0	0.0336438	0.468196	0	1	47.9807	52.0193	1	0.992982	0.993
Odoribacter	r_Tot_vBMD	-0.0539	0.091	0.552	2	0.0023764	0.0231924	0.279512	14.4907	1.16946	49.0778	50.9222	1	0.992982	0.993
Alistipes	r_Tot_vBMD	0.0092	0.062	0.883	2	0	0.0112326	0.671889	0	1	42.925	57.075	1	0.992982	0.993
Bilophila	r_Tot_vBMD	0.0796	0.075	0.292	2	0	0.0162076	0.86961	0	1	53.9128	46.0872	1	0.992982	0.993
Desulfovibrio	r_Tot_vBMD	0.0402	0.079	0.611	2	0	0.0176632	0.469887	0	1	51.2352	48.7648	1	0.992982	0.993
Haemophilus	r_Tot_vBMD	-0.0631	0.084	0.453	2	0.00427617	0.0200928	0.231672	30.0975	1.43056	53.6875	46.3125	1	0.992982	0.993
Butyricicoccus	r_Tot_vBMD	-0.0114	0.059	0.847	2	0.00250497	0.00995755	0.212806	35.5766	1.55223	51.5683	48.4317	1	0.992982	0.993
Anaerofustis	r_Tot_vBMD	-0.01	0.025	0.694	2	0	0.00226087	0.526008	0	1	28.1878	71.8122	1	0.992982	0.993
Ruminiclostridium_5	r_Tot_vBMD	-0.041	0.049	0.401	2	0	0.00675779	0.367512	0	1	53.659	46.341	1	0.992982	0.993
Ruminococcus_2	r_Tot_vBMD	0.06	0.093	0.52	2	0	0.0255079	0.936115	0	1	40.5975	59.4025	1	0.992982	0.993
Angelakisella	r_Tot_vBMD	0.0166	0.058	0.775	2	0	0.0114004	0.389185	0	1	29.7335	70.2665	1	0.992982	0.993
Hydrogenoanaerobacterium	r_Tot_vBMD	0.0111	0.055	0.841	2	0	0.0100177	0.710491	0	1	31.811	68.189	1	0.992982	0.993
Ruminococcus_1	r_Tot_vBMD	-0.0785	0.087	0.366	2	0	0.0247331	0.418631	0	1	31.5282	68.4718	1	0.992982	0.993
Caproiciproducens	r_Tot_vBMD	0.0535	0.047	0.255	2	0	0.00683072	0.738569	0	1	35.4115	64.5885	1	0.992982	0.993
Actinomyces	r_Tot_vBMD	0.00773	0.039	0.841	2	7.43027e-05	0.00501593	0.312188	2.09492	1.0214	30.1656	69.8344	1	0.992982	0.993
Tyzzerella	r_Tot_vBMD	0.0875	0.071	0.217	2	0	0.0162744	0.508411	0	1	32.3286	67.6714	1	0.992982	0.993
Anaerostipes	r_Tot_vBMD	-0.0251	0.059	0.67	2	0	0.00999301	0.807238	0	1	57.8285	42.1715	1	0.992982	0.993
Lachnospiraceae_NK4B4_group	r_Tot_vBMD	-0.0526	0.048	0.269	2	0.00127818	0.0084319	0.259227	21.4379	1.27288	25.3898	74.6102	1	0.992982	0.993
Fusicatenibacter	r_Tot_vBMD	-0.0186	0.116	0.873	2	0.0191122	0.038416	0.0662488	70.3581	3.3736	46.8267	53.1733	1	0.992982	0.993
Dorea	r_Tot_vBMD	-0.0188	0.066	0.775	2	0	0.0132716	0.381622	0	1	36.0348	63.9652	1	0.992982	0.993
Eisenbergiella	r_Tot_vBMD	-0.0365	0.057	0.521	2	0	0.0123839	0.347975	0	1	24.4519	75.5481	1	0.992982	0.993
Lachnospiraceae_AC2044_group	r_Tot_vBMD	-0.0404	0.055	0.464	2	0	0.00874243	0.47298	0	1	44.1311	55.8689	1	0.992982	0.993
Lachnospiraceae_FCS020_group	r_Tot_vBMD	0.001	0.049	0.984	2	0.000530248	0.0114925	0.30099	6.52496	1.0698	18.1056	81.8944	1	0.992982	0.993
Marvinbryantia	r_Tot_vBMD	-0.142	0.116	0.221	2	0.017187	0.0391692	0.10451	62.0541	2.63533	41.9083	58.0917	1	0.992982	0.993
Lachnoclostridium	r_Tot_vBMD	0.00455	0.04	0.91	2	0	0.00459669	0.352696	0	1	52.0484	47.9516	1	0.992982	0.993
Blautia	r_Tot_vBMD	-0.0495	0.079	0.532	2	0.0098974	0.0178062	0.0306124	78.6076	4.67457	47.9244	52.0756	1	0.992982	0.993
Hungatella	r_Tot_vBMD	-0.0656	0.063	0.3	2	0	0.0126439	0.58727	0	1	34.0977	65.9023	1	0.992982	0.993
Lachnospiraceae_NK4A136_group	r_Tot_vBMD	0.00661	0.064	0.918	2	0	0.0124142	0.789897	0	1	38.4694	61.5306	1	0.992982	0.993
Coprococcus_1	r_Tot_vBMD	-0.0533	0.061	0.381	2	0.000195119	0.0108451	0.311075	2.54438	1.02611	40.4796	59.5204	1	0.992982	0.993
Peptococcus	r_Tot_vBMD	-0.0553	0.069	0.421	2	0.00198506	0.0148135	0.266665	18.9509	1.23382	34.2711	65.7289	1	0.992982	0.993
Family_XIII_AD3011_group	r_Tot_vBMD	-0.00243	0.07	0.972	2	0	0.0149893	0.563763	0	1	37.4508	62.5492	1	0.992982	0.993
Collinsella	r_Tot_vBMD	-0.0152	0.194	0.938	2	0.0651601	0.106482	0.00641601	86.5403	7.42959	48.1379	51.8621	1	0.992982	0.993
Cloacibacillus	r_Tot_vBMD	0.0329	0.051	0.519	2	0	0.00739362	0.636093	0	1	49.1769	50.8231	1	0.992982	0.993
Terrisporobacter	r_Tot_vBMD	0.0754	0.053	0.158	2	0	0.00805714	0.892904	0	1	48.0679	51.9321	1	0.992982	0.993
Sutterella	r_Tot_vBMD	0.0299	0.106	0.778	2	0.00345408	0.0322125	0.277611	15.1643	1.17875	43.8688	56.1312	1	0.992982	0.993
Parasutterella	r_Tot_vBMD	0.0153	0.105	0.884	2	0.00426946	0.0310613	0.265222	19.4387	1.24129	49.7387	50.2613	1	0.992982	0.993
Faecalitalea	r_Tot_vBMD	0.0285	0.062	0.645	2	0	0.0130569	0.863797	0	1	29.6239	70.3761	1	0.992982	0.993
Erysipelatoclostridium	r_Tot_vBMD	-0.0105	0.083	0.9	2	0.00380897	0.0203819	0.243671	26.4288	1.35923	39.5667	60.4333	1	0.992982	0.993
Dielma	r_Tot_vBMD	-0.00184	0.044	0.967	2	0.00159081	0.00560172	0.196102	40.1617	1.67117	45.5147	54.4853	1	0.992982	0.993
Intestinimonas	r_Tot_vBMD	-0.0343	0.053	0.518	2	0	0.00798305	0.436026	0	1	48.2082	51.7918	1	0.992982	0.993
Pseudoflavonifractor	r_Tot_vBMD	0.0104	0.04	0.796	2	0	0.00684924	0.997934	0	1	21.0872	78.9128	1	0.992982	0.993
Ruminiclostridium_9	r_Tot_vBMD	-0.00927	0.055	0.866	2	0.001948	0.00857117	0.224771	32.1413	1.47365	51.101	48.899	1	0.992982	0.993
Negativibacillus	r_Tot_vBMD	-0.0397	0.083	0.634	2	0.00359	0.0202871	0.248132	25.0259	1.33379	41.2092	58.7908	1	0.992982	0.993
Ruminiclostridium_6	r_Tot_vBMD	-0.129	0.105	0.219	2	0	0.0326053	0.758634	0	1	40.541	59.459	1	0.992982	0.993
Acidaminococcus	r_Tot_vBMD	0.0835	0.066	0.206	2	0	0.0159989	0.857797	0	1	26.0011	73.9989	1	0.992982	0.993
Veillonella	r_Tot_vBMD	-0.0237	0.089	0.789	2	0.00423491	0.0226345	0.243572	26.4598	1.3598	43.0439	56.9561	1	0.992982	0.993
Dialister	r_Tot_vBMD	-0.0484	0.103	0.638	2	0	0.0347783	0.337804	0	1	31.5498	68.4502	1	0.992982	0.993
Oscillibacter	r_Tot_vBMD	-0.0083	0.052	0.874	2	0	0.00778953	0.519607	0	1	45.204	54.796	1	0.992982	0.993
Oscillospira	r_Tot_vBMD	-0.00424	0.071	0.953	2	0	0.0158701	0.58245	0	1	34.7147	65.2853	1	0.992982	0.993
Ruminiclostridium_1	r_Tot_vBMD	-0.00159	0.047	0.973	2	0	0.00638819	0.339263	0	1	54.2515	45.7485	1	0.992982	0.993
Ruminiclostridium	r_Tot_vBMD	0.0336	0.062	0.587	2	0	0.0108959	0.356814	0	1	45.4159	54.5841	1	0.992982	0.993
Merdibacter	r_Tot_vBMD	-0.00592	0.035	0.865	2	0	0.00426673	0.847837	0	1	27.6156	72.3844	1	0.992982	0.993
Holdemanella	r_Tot_vBMD	-0.00796	0.078	0.919	2	0	0.0175869	0.619484	0	1	45.2584	54.7416	1	0.992982	0.993
Turicibacter	r_Tot_vBMD	0.0152	0.066	0.817	2	0	0.0143543	0.507733	0	1	30.8319	69.1681	1	0.992982	0.993
Holdemania	r_Tot_vBMD	-0.0362	0.052	0.487	2	0	0.0082354	0.340554	0	1	37.0526	62.9474	1	0.992982	0.993
Ruminococcaceae_NK4A214_group	r_Tot_vBMD	-0.084	0.086	0.329	2	0	0.0218899	0.328942	0	1	39.3545	60.6455	1	0.992982	0.993
Phascolarctobacterium	r_Tot_vBMD	0.0496	0.098	0.611	2	0	0.027593	0.607249	0	1	42.5127	57.4873	1	0.992982	0.993
Lactobacillus	r_Tot_vBMD	-0.0503	0.053	0.339	2	0	0.00883923	0.340059	0	1	33.0316	66.9684	1	0.992982	0.993
Victivallis	r_Tot_vBMD	-0.000932	0.058	0.987	2	0	0.0113319	0.382482	0	1	29.7242	70.2758	1	0.992982	0.993
Lachnospira	r_Tot_vBMD	-0.0198	0.057	0.728	2	0	0.00936961	0.522654	0	1	42.05	57.95	1	0.992982	0.993
Howardella	r_Tot_vBMD	0.0158	0.036	0.657	2	0	0.00403302	0.8509	0	1	33.039	66.961	1	0.992982	0.993
Roseburia	r_Tot_vBMD	-0.0732	0.102	0.472	2	0.0140883	0.0295402	0.0796569	67.4467	3.07189	45.7194	54.2806	1	0.992982	0.993
Agathobacter	r_Tot_vBMD	0.0283	0.077	0.714	2	0.00520529	0.0168735	0.182901	43.6269	1.7739	47.2788	52.7212	1	0.992982	0.993
Coprococcus_3	r_Tot_vBMD	-0.093	0.079	0.241	2	0	0.0200835	0.713338	0	1	33.0917	66.9083	1	0.992982	0.993
Lachnospiraceae_ND3007_group	r_Tot_vBMD	0.027	0.067	0.687	2	0	0.0140394	0.796107	0	1	34.3263	65.6737	1	0.992982	0.993
Tyzzerella_3	r_Tot_vBMD	0.0222	0.049	0.65	2	0	0.0118745	0.452388	0	1	17.2811	82.7189	1	0.992982	0.993
Coprococcus_2	r_Tot_vBMD	0.0096	0.089	0.914	2	0	0.0258829	0.97016	0	1	31.2199	68.7801	1	0.992982	0.993
Coprococcus_1	r_Ct_Th	0.000968	0.062	0.987	2	0	0.0125227	0.479869	0	1	31.3377	68.6623	1	0.993328	0.993
Tyzzerella	t_fail_load_FEA	-0.00219	0.098	0.982	2	0	0.0612976	0.407704	0	1	12.8151	87.1849	1	0.993968	0.994
Holdemania	t_fail_load_FEA	0.00276	0.101	0.978	2	0.00700469	0.0392991	0.24756	25.207	1.33702	24.0458	75.9542	1	0.993968	0.994
Subdoligranulum	r_fail_load_FEA	0.0364	0.134	0.786	2	0.00828071	0.0773741	0.277693	15.1352	1.17834	20.7184	79.2816	1	0.994226	0.994
UBA1819	r_fail_load_FEA	-0.0106	0.095	0.911	2	0	0.0432909	0.847288	0	1	17.7434	82.2566	1	0.994226	0.994
Faecalibacterium	r_fail_load_FEA	-0.0635	0.092	0.489	2	0	0.0347389	0.508948	0	1	22.0094	77.9906	1	0.994226	0.994
Fournierella	r_fail_load_FEA	-0.0123	0.08	0.878	2	0	0.0421332	0.522889	0	1	12.3103	87.6897	1	0.994226	0.994
Methanobrevibacter	r_fail_load_FEA	-0.0442	0.101	0.661	2	0	0.0471058	0.985965	0	1	18.7495	81.2505	1	0.994226	0.994
Akkermansia	r_fail_load_FEA	-0.365	0.287	0.203	2	0.105848	0.243173	0.106775	61.558	2.60132	39.4666	60.5334	1	0.994226	0.994
Paraprevotella	r_fail_load_FEA	0.00332	0.118	0.978	2	0	0.0789335	0.919302	0	1	14.7251	85.2749	1	0.994226	0.994
Coprobacter	r_fail_load_FEA	0.0385	0.106	0.718	2	0.00344067	0.0470346	0.290913	10.3452	1.11539	21.7904	78.2096	1	0.994226	0.994
Prevotella_9	r_fail_load_FEA	0.11	0.16	0.493	2	0	0.108154	0.517926	0	1	21.2787	78.7213	1	0.994226	0.994
Prevotella_7	r_fail_load_FEA	0.102	0.1	0.303	2	0	0.0453347	0.429298	0	1	19.097	80.903	1	0.994226	0.994
Bacteroides	r_fail_load_FEA	0.0752	0.05	0.132	2	0	0.00891627	0.52664	0	1	27.195	72.805	1	0.994226	0.994
Barnesiella	r_fail_load_FEA	0.271	0.155	0.08	2	0	0.103608	0.80182	0	1	20.6679	79.3321	1	0.994226	0.994
Odoribacter	r_fail_load_FEA	0.0339	0.182	0.852	2	0.0314651	0.104332	0.186671	42.6507	1.7437	33.7047	66.2953	1	0.994226	0.994
Parabacteroides	r_fail_load_FEA	-0.0044	0.094	0.963	2	0	0.0366519	0.683308	0	1	22.0889	77.9111	1	0.994226	0.994
Alistipes	r_fail_load_FEA	0.101	0.086	0.239	2	0	0.0350255	0.498145	0	1	18.3369	81.6631	1	0.994226	0.994
Bilophila	r_fail_load_FEA	0.137	0.111	0.216	2	0	0.0460711	0.70835	0	1	25.2927	74.7073	1	0.994226	0.994
Desulfovibrio	r_fail_load_FEA	0.0699	0.114	0.54	2	0	0.0508143	0.526847	0	1	23.7365	76.2635	1	0.994226	0.994
Klebsiella	r_fail_load_FEA	0.154	0.129	0.231	2	0	0.0490108	0.56034	0	1	39.1528	60.8472	1	0.994226	0.994
Haemophilus	r_fail_load_FEA	0.0516	0.104	0.619	2	0	0.0393424	0.980063	0	1	26.3323	73.6677	1	0.994226	0.994
Butyricimonas	r_fail_load_FEA	-0.256	0.166	0.123	2	0.0164056	0.0941043	0.2493	24.6546	1.32722	29.0447	70.9553	1	0.994226	0.994
Butyricicoccus	r_fail_load_FEA	-0.00253	0.069	0.971	2	0	0.0185403	0.583641	0	1	24.2235	75.7765	1	0.994226	0.994
Anaerofustis	r_fail_load_FEA	-0.00611	0.033	0.853	2	0	0.00846746	0.51392	0	1	10.0423	89.9577	1	0.994226	0.994
Ruminiclostridium_5	r_fail_load_FEA	-0.0397	0.071	0.578	2	0	0.0188217	0.990284	0	1	25.8111	74.1889	1	0.994226	0.994
DTU089	r_fail_load_FEA	-0.403	0.345	0.242	2	0.206277	0.340499	0.00824039	85.6743	6.98047	44.2086	55.7914	1	0.994226	0.994
Ruminococcus_2	r_fail_load_FEA	0.183	0.127	0.15	2	0	0.0828603	0.394378	0	1	16.6133	83.3867	1	0.994226	0.994
Angelakisella	r_fail_load_FEA	0.092	0.076	0.223	2	0	0.0413575	0.392225	0	1	10.9486	89.0514	1	0.994226	0.994
Hydrogenoanaerobacterium	r_fail_load_FEA	0.0709	0.073	0.33	2	0	0.0366446	0.37356	0	1	11.5571	88.4429	1	0.994226	0.994
Ruminococcus_1	r_fail_load_FEA	0.0499	0.114	0.661	2	0	0.0879772	0.392251	0	1	11.784	88.216	1	0.994226	0.994
Anaerotruncus	r_fail_load_FEA	-0.151	0.117	0.197	2	0.00836666	0.0518108	0.254952	22.8374	1.29596	24.7799	75.2201	1	0.994226	0.994
Caproiciproducens	r_fail_load_FEA	0.0059	0.063	0.925	2	0	0.0234708	0.841811	0	1	13.7198	86.2802	1	0.994226	0.994
Actinomyces	r_fail_load_FEA	-0.0239	0.05	0.629	2	0	0.0180537	0.796873	0	1	10.8044	89.1956	1	0.994226	0.994
Tyzzerella	r_fail_load_FEA	0.075	0.093	0.422	2	0	0.0569909	0.762769	0	1	12.3465	87.6535	1	0.994226	0.994
Anaerostipes	r_fail_load_FEA	-0.0707	0.088	0.424	2	0	0.0271327	0.837207	0	1	28.386	71.614	1	0.994226	0.994
Lachnospiraceae_NK4B4_group	r_fail_load_FEA	-0.0628	0.047	0.18	2	0	0.0270697	0.475723	0	1	6.10684	93.8932	1	0.994226	0.994
Fusicatenibacter	r_fail_load_FEA	0.0424	0.084	0.615	2	0	0.0382911	0.344826	0	1	15.6013	84.3987	1	0.994226	0.994
Dorea	r_fail_load_FEA	-0.0664	0.088	0.451	2	0	0.0454528	0.641931	0	1	14.0383	85.9617	1	0.994226	0.994
Eisenbergiella	r_fail_load_FEA	-0.109	0.072	0.132	2	0	0.0476396	0.552155	0	1	8.48204	91.518	1	0.994226	0.994
Lachnospiraceae_AC2044_group	r_fail_load_FEA	-0.0513	0.077	0.506	2	0	0.0278071	0.692	0	1	18.5519	81.4481	1	0.994226	0.994
Lachnospiraceae_FCS020_group	r_fail_load_FEA	0.00366	0.055	0.947	2	0	0.0442535	0.40978	0	1	5.1548	94.8452	1	0.994226	0.994
Marvinbryantia	r_fail_load_FEA	-0.335	0.375	0.371	2	0.246077	0.402067	0.00638907	86.554	7.43716	44.6915	55.3085	1	0.994226	0.994
Lachnoclostridium	r_fail_load_FEA	-0.0589	0.059	0.315	2	0	0.0132927	0.570166	0	1	24.0784	75.9216	1	0.994226	0.994
Blautia	r_fail_load_FEA	-0.117	0.165	0.481	2	0.046645	0.0782548	0.0116199	84.2964	6.36796	44.7592	55.2408	1	0.994226	0.994
Hungatella	r_fail_load_FEA	-0.042	0.084	0.617	2	0	0.0438537	0.432198	0	1	13.1285	86.8715	1	0.994226	0.994
Lachnospiraceae_NK4A136_group	r_fail_load_FEA	-0.0263	0.087	0.762	2	0	0.0395351	0.585938	0	1	16.0922	83.9078	1	0.994226	0.994
Coprococcus_1	r_fail_load_FEA	0.00298	0.082	0.971	2	0	0.0348367	0.757222	0	1	16.2994	83.7006	1	0.994226	0.994
Peptococcus	r_fail_load_FEA	-0.000567	0.078	0.994	2	0	0.0438582	0.785289	0	1	11.142	88.858	1	0.994226	0.994
Family_XIII_AD3011_group	r_fail_load_FEA	0.000836	0.095	0.993	2	0	0.05126	0.871708	0	1	14.6345	85.3655	1	0.994226	0.994
Collinsella	r_fail_load_FEA	0.0852	0.092	0.353	2	0	0.0495689	0.605312	0	1	13.9631	86.0369	1	0.994226	0.994
Cloacibacillus	r_fail_load_FEA	0.0588	0.074	0.425	2	0	0.0232822	0.41045	0	1	20.8266	79.1734	1	0.994226	0.994
Romboutsia	r_fail_load_FEA	-0.0129	0.1	0.898	2	0	0.0643781	0.428346	0	1	12.6972	87.3028	1	0.994226	0.994
Intestinibacter	r_fail_load_FEA	0.0371	0.099	0.707	2	0	0.0545856	0.706652	0	1	14.7972	85.2028	1	0.994226	0.994
Terrisporobacter	r_fail_load_FEA	0.08	0.125	0.522	2	0.0171013	0.0481313	0.15627	50.2476	2.00995	35.7843	64.2157	1	0.994226	0.994
Sutterella	r_fail_load_FEA	0.0622	0.135	0.644	2	0	0.0882615	0.905258	0	1	17.6679	82.3321	1	0.994226	0.994
Bifidobacterium	r_fail_load_FEA	0.274	0.184	0.137	2	0.0294379	0.125374	0.221113	33.2058	1.49713	25.678	74.322	1	0.994226	0.994
Oxalobacter	r_fail_load_FEA	-0.0803	0.06	0.181	2	0	0.0131505	0.545507	0	1	26.284	73.716	1	0.994226	0.994
Parasutterella	r_fail_load_FEA	0.186	0.135	0.168	2	0	0.0755587	0.504135	0	1	21.9344	78.0656	1	0.994226	0.994
Streptococcus	r_fail_load_FEA	-0.193	0.099	0.0519	2	0	0.0442101	0.823223	0	1	19.6578	80.3422	1	0.994226	0.994
Faecalitalea	r_fail_load_FEA	0.0238	0.081	0.768	2	0	0.047314	0.63075	0	1	10.9227	89.0773	1	0.994226	0.994
Erysipelatoclostridium	r_fail_load_FEA	-0.0787	0.093	0.4	2	0	0.0517437	0.796657	0	1	13.8562	86.1438	1	0.994226	0.994
Dielma	r_fail_load_FEA	0.0355	0.051	0.487	2	0.000546913	0.0119675	0.30115	6.46291	1.06909	19.0568	80.9432	1	0.994226	0.994
Intestinimonas	r_fail_load_FEA	-0.0274	0.186	0.883	2	0.0533773	0.0994292	0.041564	75.9203	4.15287	43.0933	56.9067	1	0.994226	0.994
Pseudoflavonifractor	r_fail_load_FEA	0.00794	0.05	0.875	2	0	0.027215	0.782738	0	1	7.06049	92.9395	1	0.994226	0.994
Ruminiclostridium_9	r_fail_load_FEA	0.0451	0.115	0.696	2	0.0160794	0.0395209	0.124876	57.5385	2.35508	38.883	61.117	1	0.994226	0.994
Flavonifractor	r_fail_load_FEA	0.0492	0.202	0.808	2	0.0589466	0.118039	0.0650374	70.623	3.40403	42.7501	57.2499	1	0.994226	0.994
Negativibacillus	r_fail_load_FEA	0.0381	0.097	0.693	2	0	0.05083	0.791262	0	1	15.3119	84.6881	1	0.994226	0.994
Ruminiclostridium_6	r_fail_load_FEA	-0.0915	0.167	0.583	2	0.0101085	0.121062	0.286946	11.8084	1.1339	20.4385	79.5615	1	0.994226	0.994
Acidaminococcus	r_fail_load_FEA	0.107	0.084	0.205	2	0	0.0582569	0.503558	0	1	9.49675	90.5032	1	0.994226	0.994
Veillonella	r_fail_load_FEA	-0.00851	0.103	0.934	2	0	0.0548185	0.718655	0	1	16.42	83.58	1	0.994226	0.994
Dialister	r_fail_load_FEA	0.0115	0.215	0.957	2	0.0394547	0.182074	0.229838	30.6453	1.44186	23.332	76.668	1	0.994226	0.994
Oscillibacter	r_fail_load_FEA	-0.0234	0.073	0.748	2	0	0.0238875	0.366822	0	1	19.6182	80.3818	1	0.994226	0.994
Oscillospira	r_fail_load_FEA	-0.0155	0.095	0.87	2	0	0.0549478	0.365422	0	1	13.3849	86.6151	1	0.994226	0.994
Ruminiclostridium_1	r_fail_load_FEA	-0.02	0.106	0.85	2	0.0114845	0.0341814	0.167482	47.5159	1.90534	37.2749	62.7251	1	0.994226	0.994
Ruminiclostridium	r_fail_load_FEA	0.0296	0.087	0.734	2	0	0.0349963	0.54536	0	1	18.8353	81.1647	1	0.994226	0.994
Candidatus_Stoquefichus	r_fail_load_FEA	-0.00152	0.054	0.978	2	0	0.0285609	0.592159	0	1	7.87455	92.1255	1	0.994226	0.994
Merdibacter	r_fail_load_FEA	0.00401	0.045	0.929	2	0	0.0156529	0.849302	0	1	10.0273	89.9727	1	0.994226	0.994
Holdemanella	r_fail_load_FEA	0.011	0.11	0.921	2	0	0.0547641	0.893278	0	1	19.4378	80.5622	1	0.994226	0.994
Turicibacter	r_fail_load_FEA	0.269	0.285	0.346	2	0.130867	0.237464	0.0332561	77.9373	4.53254	41.4479	58.5521	1	0.994226	0.994
Holdemania	r_fail_load_FEA	0.00476	0.07	0.946	2	0	0.0281346	0.530689	0	1	14.501	85.499	1	0.994226	0.994
Ruminococcaceae_NK4A214_group	r_fail_load_FEA	0.0593	0.117	0.613	2	0	0.0733289	0.479006	0	1	15.6993	84.3007	1	0.994226	0.994
Phascolarctobacterium	r_fail_load_FEA	-0.0731	0.135	0.588	2	0	0.0894911	0.514226	0	1	17.4896	82.5104	1	0.994226	0.994
Clostridium_sensu_stricto_1	r_fail_load_FEA	-0.174	0.118	0.139	2	0	0.0625472	0.406716	0	1	19.4125	80.5875	1	0.994226	0.994
Lactobacillus	r_fail_load_FEA	-0.145	0.069	0.0371	2	0	0.0319144	0.551249	0	1	12.1266	87.8734	1	0.994226	0.994
Victivallis	r_fail_load_FEA	0.0407	0.075	0.59	2	0	0.0427021	0.978825	0	1	10.5298	89.4702	1	0.994226	0.994
Lachnospira	r_fail_load_FEA	0.0294	0.078	0.708	2	0	0.0301198	0.89769	0	1	17.4984	82.5016	1	0.994226	0.994
Howardella	r_fail_load_FEA	0.0709	0.047	0.129	2	0	0.0135582	0.402958	0	1	13.0579	86.9421	1	0.994226	0.994
Roseburia	r_fail_load_FEA	-0.0137	0.076	0.857	2	0	0.0330009	0.773957	0	1	14.3094	85.6906	1	0.994226	0.994
Agathobacter	r_fail_load_FEA	0.128	0.081	0.115	2	0	0.0308006	0.488301	0	1	18.5948	81.4052	1	0.994226	0.994
Coprococcus_3	r_fail_load_FEA	-0.043	0.105	0.682	2	0	0.0706549	0.570607	0	1	12.591	87.409	1	0.994226	0.994
Tyzzerella_4	r_fail_load_FEA	0.0501	0.065	0.439	2	0	0.0286638	0.975014	0	1	11.7149	88.2851	1	0.994226	0.994
Lachnospiraceae_ND3007_group	r_fail_load_FEA	0.0388	0.089	0.663	2	0	0.0499322	0.686475	0	1	12.9098	87.0902	1	0.994226	0.994
Tyzzerella_3	r_fail_load_FEA	0.037	0.06	0.54	2	0	0.049422	0.89788	0	1	5.52486	94.4751	1	0.994226	0.994
Coprococcus_2	r_fail_load_FEA	0.0792	0.183	0.665	2	0.0280718	0.132975	0.232482	29.8548	1.42561	23.0356	76.9644	1	0.994226	0.994
Dialister	t_fail_load_FEA	0.00102	0.142	0.994	2	0	0.131742	0.613673	0	1	12.2528	87.7472	1	0.994246	0.994
Tyzzerella_4	t_fail_load_FEA	0.00105	0.126	0.993	2	0.0165006	0.0560913	0.190674	41.6024	1.7124	27.3881	72.6119	1	0.994246	0.994
Subdoligranulum	t_Tb_N	-0.00165	0.078	0.983	2	0	0.0174629	0.888877	0	1	42.8618	57.1382	1	0.995132	0.995
UBA1819	t_Tb_N	0.113	0.064	0.0789	2	0	0.0116924	0.382537	0	1	48.7594	51.2406	1	0.995132	0.995
Anaerofilum	t_Tb_N	0.0175	0.066	0.791	2	0.00348283	0.0124722	0.198597	39.4917	1.65266	46.1706	53.8294	1	0.995132	0.995
Faecalibacterium	t_Tb_N	0.00863	0.065	0.895	2	0.000982398	0.0121692	0.288014	11.4167	1.12888	53.7679	46.2321	1	0.995132	0.995
Fournierella	t_Tb_N	0.099	0.058	0.0854	2	0	0.0101779	0.749818	0	1	35.9702	64.0298	1	0.995132	0.995
Methanobrevibacter	t_Tb_N	0.0499	0.068	0.465	2	0	0.0132149	0.553118	0	1	50.0981	49.9019	1	0.995132	0.995
Akkermansia	t_Tb_N	-0.0878	0.099	0.376	2	0	0.0280947	0.795957	0	1	54.5715	45.4285	1	0.995132	0.995
Paraprevotella	t_Tb_N	0.126	0.084	0.135	2	0	0.0205511	0.721965	0	1	41.7057	58.2943	1	0.995132	0.995
Coprobacter	t_Tb_N	0.0675	0.064	0.29	2	0	0.011484	0.536774	0	1	49.916	50.084	1	0.995132	0.995
Prevotella_9	t_Tb_N	-0.0182	0.105	0.863	2	0	0.0315	0.863221	0	1	53.4059	46.5941	1	0.995132	0.995
Prevotella_7	t_Tb_N	-0.053	0.067	0.432	2	0	0.0128627	0.554332	0	1	50.1914	49.8086	1	0.995132	0.995
Bacteroides	t_Tb_N	-0.0208	0.031	0.509	2	0	0.00286614	0.750946	0	1	57.8711	42.1289	1	0.995132	0.995
Barnesiella	t_Tb_N	0.125	0.138	0.365	2	0.0166513	0.0536513	0.181871	43.8916	1.78226	51.579	48.421	1	0.995132	0.995
Odoribacter	t_Tb_N	0.158	0.114	0.164	2	0.0132991	0.0366493	0.151792	51.3182	2.05415	51.6801	48.3199	1	0.995132	0.995
Parabacteroides	t_Tb_N	0.0249	0.07	0.723	2	0.00175707	0.0139552	0.270022	17.8061	1.21663	52.7277	47.2723	1	0.995132	0.995
Alistipes	t_Tb_N	0.0348	0.059	0.558	2	0	0.0100428	0.79487	0	1	47.2066	52.7934	1	0.995132	0.995
Bilophila	t_Tb_N	0.0491	0.071	0.49	2	0	0.0147184	0.740461	0	1	58.4101	41.5899	1	0.995132	0.995
Desulfovibrio	t_Tb_N	0.0661	0.075	0.375	2	0	0.0159855	0.425007	0	1	56.2504	43.7496	1	0.995132	0.995
Klebsiella	t_Tb_N	-0.0241	0.074	0.744	2	0	0.0198091	0.392401	0	1	73.6431	26.3569	1	0.995132	0.995
Haemophilus	t_Tb_N	-0.00819	0.066	0.901	2	0	0.012698	0.901632	0	1	60.0175	39.9825	1	0.995132	0.995
Butyricimonas	t_Tb_N	0.00238	0.086	0.978	2	0	0.0213466	0.860615	0	1	54.7145	45.2855	1	0.995132	0.995
Butyricicoccus	t_Tb_N	-0.0327	0.045	0.464	2	0	0.00578673	0.496703	0	1	58.2273	41.7727	1	0.995132	0.995
Anaerofustis	t_Tb_N	0.012	0.025	0.628	2	0	0.00194486	0.939435	0	1	33.2601	66.7399	1	0.995132	0.995
Ruminiclostridium_5	t_Tb_N	0.019	0.104	0.855	2	0.0172873	0.0305147	0.0249148	80.1185	5.0298	51.7174	48.2826	1	0.995132	0.995
DTU089	t_Tb_N	-0.106	0.117	0.366	2	0.0196669	0.0392041	0.0635697	70.9447	3.44172	44.2278	55.7722	1	0.995132	0.995
Ruminococcus_2	t_Tb_N	-0.0649	0.089	0.464	2	0	0.0224192	0.985946	0	1	45.8149	54.1851	1	0.995132	0.995
Angelakisella	t_Tb_N	0.123	0.056	0.0274	2	0	0.00982657	0.434925	0	1	33.6699	66.3301	1	0.995132	0.995
Hydrogenoanaerobacterium	t_Tb_N	0.0679	0.053	0.201	2	0	0.00861304	0.343844	0	1	36.2612	63.7388	1	0.995132	0.995
Ruminococcus_1	t_Tb_N	-0.00586	0.084	0.944	2	0	0.0216988	0.722464	0	1	36.1472	63.8528	1	0.995132	0.995
Anaerotruncus	t_Tb_N	0.0433	0.062	0.484	2	0	0.0108904	0.398206	0	1	46.7873	53.2127	1	0.995132	0.995
Caproiciproducens	t_Tb_N	0.0501	0.046	0.272	2	0	0.00612749	0.453798	0	1	40.3338	59.6662	1	0.995132	0.995
Actinomyces	t_Tb_N	-0.00216	0.037	0.953	2	0	0.00424552	0.904392	0	1	34.3562	65.6438	1	0.995132	0.995
Tyzzerella	t_Tb_N	-0.00962	0.114	0.933	2	0.016246	0.037176	0.105664	61.8015	2.6179	45.0898	54.9102	1	0.995132	0.995
Anaerostipes	t_Tb_N	-0.0372	0.056	0.504	2	0	0.00925163	0.757015	0	1	61.1959	38.8041	1	0.995132	0.995
Lachnospiraceae_NK4B4_group	t_Tb_N	-0.0145	0.053	0.782	2	0.00236929	0.00904586	0.207564	37.0411	1.58834	31.4604	68.5396	1	0.995132	0.995
Fusicatenibacter	t_Tb_N	0.0378	0.059	0.525	2	0	0.0101558	0.917656	0	1	43.1344	56.8656	1	0.995132	0.995
Dorea	t_Tb_N	0.0598	0.097	0.538	2	0.0107222	0.0268215	0.129315	56.5351	2.30071	45.9942	54.0058	1	0.995132	0.995
Eisenbergiella	t_Tb_N	-0.022	0.09	0.807	2	0.00935329	0.0238301	0.133823	55.5078	2.24758	40.3385	59.6615	1	0.995132	0.995
Lachnospiraceae_AC2044_group	t_Tb_N	-0.0323	0.053	0.545	2	0	0.00807044	0.747688	0	1	46.9096	53.0904	1	0.995132	0.995
Lachnospiraceae_FCS020_group	t_Tb_N	-0.0498	0.044	0.26	2	0	0.00906802	0.846784	0	1	18.8302	81.1698	1	0.995132	0.995
Marvinbryantia	t_Tb_N	0.0589	0.063	0.351	2	0	0.0128721	0.577599	0	1	32.4063	67.5937	1	0.995132	0.995
Lachnoclostridium	t_Tb_N	-0.0105	0.038	0.782	2	0	0.00419016	0.772931	0	1	57.1904	42.8096	1	0.995132	0.995
Blautia	t_Tb_N	-0.0194	0.055	0.724	2	0.00363314	0.00850607	0.112017	60.4044	2.52554	47.8701	52.1299	1	0.995132	0.995
Hungatella	t_Tb_N	0.0194	0.138	0.888	2	0.0303383	0.053846	0.0265256	79.6807	4.92143	47.6703	52.3297	1	0.995132	0.995
Lachnospiraceae_NK4A136_group	t_Tb_N	-0.00578	0.102	0.955	2	0.0132527	0.0296278	0.0989897	63.2589	2.72175	47.4268	52.5732	1	0.995132	0.995
Coprococcus_1	t_Tb_N	0.0107	0.057	0.851	2	0	0.00936041	0.514806	0	1	45.0448	54.9552	1	0.995132	0.995
Peptococcus	t_Tb_N	-0.0164	0.058	0.776	2	0	0.0103557	0.481459	0	1	34.8071	65.1929	1	0.995132	0.995
Family_XIII_AD3011_group	t_Tb_N	0.000412	0.067	0.995	2	0	0.0132006	0.908427	0	1	42.1525	57.8475	1	0.995132	0.995
Collinsella	t_Tb_N	-0.0316	0.066	0.63	2	0	0.0125821	0.828275	0	1	41.0364	58.9636	1	0.995132	0.995
Cloacibacillus	t_Tb_N	0.0828	0.049	0.0896	2	0	0.00676401	0.475559	0	1	53.7588	46.2412	1	0.995132	0.995
Romboutsia	t_Tb_N	0.0843	0.075	0.264	2	0.000650601	0.0168872	0.303758	5.44843	1.05762	39.1387	60.8613	1	0.995132	0.995
Intestinibacter	t_Tb_N	0.0476	0.07	0.495	2	0	0.0141234	0.502318	0	1	42.2518	57.7482	1	0.995132	0.995
Terrisporobacter	t_Tb_N	-0.0376	0.12	0.754	2	0.0238318	0.0408272	0.0166684	82.5509	5.73096	50.717	49.283	1	0.995132	0.995
Sutterella	t_Tb_N	-0.0108	0.224	0.961	2	0.0834201	0.14211	0.0152456	83.0159	5.88786	49.6339	50.3661	1	0.995132	0.995
Bifidobacterium	t_Tb_N	0.0936	0.085	0.269	2	0	0.0212063	0.519382	0	1	39.5068	60.4932	1	0.995132	0.995
Oxalobacter	t_Tb_N	-0.0197	0.039	0.614	2	0.000245723	0.00449661	0.297859	7.72815	1.08375	59.706	40.294	1	0.995132	0.995
Parasutterella	t_Tb_N	-0.0994	0.089	0.264	2	0	0.0225339	0.750577	0	1	54.4806	45.5194	1	0.995132	0.995
Streptococcus	t_Tb_N	-0.135	0.085	0.112	2	0.00538754	0.0203518	0.206131	37.4372	1.59839	50.92	49.08	1	0.995132	0.995
Faecalitalea	t_Tb_N	-0.0497	0.105	0.634	2	0.0140847	0.0313025	0.0972699	63.633	2.74975	44.3525	55.6475	1	0.995132	0.995
Erysipelatoclostridium	t_Tb_N	0.0162	0.115	0.889	2	0.0175113	0.037797	0.0885659	65.5202	2.90025	46.7613	53.2387	1	0.995132	0.995
Dielma	t_Tb_N	0.0128	0.036	0.72	2	0.000457206	0.00359429	0.269488	17.9893	1.21935	47.0889	52.9111	1	0.995132	0.995
Intestinimonas	t_Tb_N	-0.00917	0.051	0.856	2	0	0.00726445	0.705126	0	1	52.1155	47.8845	1	0.995132	0.995
Pseudoflavonifractor	t_Tb_N	0.0313	0.039	0.417	2	0	0.0057842	0.449037	0	1	23.8445	76.1555	1	0.995132	0.995
Ruminiclostridium_9	t_Tb_N	-0.0107	0.087	0.902	2	0.0116036	0.0215983	0.0413187	75.9783	4.1629	51.5933	48.4067	1	0.995132	0.995
Flavonifractor	t_Tb_N	-0.0096	0.126	0.939	2	0.0240994	0.045058	0.0427555	75.6397	4.10504	52.544	47.456	1	0.995132	0.995
Negativibacillus	t_Tb_N	-0.0413	0.11	0.708	2	0.0150544	0.0345363	0.106374	61.6458	2.60728	47.4277	52.5723	1	0.995132	0.995
Ruminiclostridium_6	t_Tb_N	-0.0325	0.101	0.747	2	0	0.0289122	0.346574	0	1	45.1065	54.8935	1	0.995132	0.995
Acidaminococcus	t_Tb_N	-0.1	0.085	0.237	2	0.00575455	0.02175	0.206205	37.4168	1.59787	37.0478	62.9522	1	0.995132	0.995
Veillonella	t_Tb_N	0.0406	0.105	0.698	2	0.0116758	0.0310666	0.144018	53.1505	2.13449	48.0055	51.9945	1	0.995132	0.995
Dialister	t_Tb_N	-0.00851	0.124	0.945	2	0.0105785	0.0451672	0.221402	33.122	1.49526	40.6809	59.3191	1	0.995132	0.995
Oscillibacter	t_Tb_N	0.02	0.05	0.689	2	0	0.00704582	0.558093	0	1	49.183	50.817	1	0.995132	0.995
Oscillospira	t_Tb_N	-0.0482	0.068	0.48	2	0	0.0138492	0.584785	0	1	39.1161	60.8839	1	0.995132	0.995
Ruminiclostridium_1	t_Tb_N	0.0417	0.072	0.561	2	0.00616932	0.0145583	0.114165	59.9295	2.4956	53.2323	46.7677	1	0.995132	0.995
Ruminiclostridium	t_Tb_N	0.0391	0.059	0.505	2	0	0.00974146	0.478014	0	1	49.2188	50.7812	1	0.995132	0.995
Candidatus_Stoquefichus	t_Tb_N	0.00432	0.041	0.917	2	0	0.00633576	0.735221	0	1	25.8814	74.1186	1	0.995132	0.995
Merdibacter	t_Tb_N	0.0687	0.033	0.0398	2	0	0.00372858	0.746567	0	1	30.3912	69.6088	1	0.995132	0.995
Holdemanella	t_Tb_N	0.0614	0.075	0.413	2	0	0.0159168	0.67362	0	1	49.2067	50.7933	1	0.995132	0.995
Turicibacter	t_Tb_N	0.0924	0.155	0.552	2	0.0395585	0.0683202	0.0187966	81.8852	5.52034	47.3657	52.6343	1	0.995132	0.995
Holdemania	t_Tb_N	0.00907	0.07	0.898	2	0.00490593	0.0141175	0.160833	49.1451	1.96638	45.9495	54.0505	1	0.995132	0.995
Ruminococcaceae_NK4A214_group	t_Tb_N	0.0457	0.083	0.581	2	0	0.0195864	0.963694	0	1	44.5306	55.4694	1	0.995132	0.995
Phascolarctobacterium	t_Tb_N	-0.027	0.109	0.804	2	0.00636135	0.0335307	0.242383	26.83	1.36668	48.1958	51.8042	1	0.995132	0.995
Clostridium_sensu_stricto_1	t_Tb_N	0.0744	0.083	0.37	2	0.000931917	0.01945	0.30034	6.77598	1.07268	50.3789	49.6211	1	0.995132	0.995
Lactobacillus	t_Tb_N	-0.0608	0.063	0.336	2	0.00293666	0.0115889	0.211882	35.8365	1.55852	41.7652	58.2348	1	0.995132	0.995
Victivallis	t_Tb_N	0.175	0.109	0.108	2	0.0168088	0.0336347	0.0648011	70.6748	3.41003	45.5869	54.4131	1	0.995132	0.995
Lachnospira	t_Tb_N	-0.0661	0.054	0.223	2	0	0.00835174	0.792712	0	1	46.8755	53.1245	1	0.995132	0.995
Howardella	t_Tb_N	-0.00851	0.047	0.856	2	0.00202759	0.00636756	0.177404	45.032	1.81924	43.0733	56.9267	1	0.995132	0.995
Roseburia	t_Tb_N	0.062	0.054	0.249	2	0	0.00847705	0.370442	0	1	40.8916	59.1084	1	0.995132	0.995
Agathobacter	t_Tb_N	0.00785	0.055	0.887	2	0	0.00866103	0.385078	0	1	47.7716	52.2284	1	0.995132	0.995
Coprococcus_3	t_Tb_N	0.0364	0.076	0.632	2	0	0.0172954	0.823178	0	1	37.8036	62.1964	1	0.995132	0.995
Tyzzerella_4	t_Tb_N	-0.0208	0.124	0.867	2	0.025804	0.0438073	0.0143973	83.302	5.98876	47.2837	52.7163	1	0.995132	0.995
Lachnospiraceae_ND3007_group	t_Tb_N	-0.0674	0.064	0.291	2	0	0.0122027	0.732346	0	1	38.3432	61.6568	1	0.995132	0.995
Tyzzerella_3	t_Tb_N	0.0584	0.048	0.222	2	0	0.00999673	0.322728	0	1	20.3711	79.6289	1	0.995132	0.995
Coprococcus_2	t_Tb_N	0.0454	0.085	0.594	2	0	0.0221573	0.360423	0	1	36.4491	63.5509	1	0.995132	0.995
Tyzzerella	t_CtBATA	-0.00252	0.191	0.989	2	0.0611021	0.103546	0.0139603	83.4524	6.04316	46.7756	53.2244	1	0.995317	0.995
Fusicatenibacter	t_CtBATA	-0.00268	0.118	0.982	2	0.0194407	0.0395419	0.0700483	69.5297	3.28189	45.7601	54.2399	1	0.995317	0.995
Veillonella	t_CtBATA	-0.00114	0.076	0.988	2	0	0.0171767	0.334263	0	1	38.544	61.456	1	0.995317	0.995
Ruminiclostridium_1	t_CtBATA	-0.00311	0.078	0.968	2	0.00757367	0.01735	0.105973	61.7338	2.61327	50.3254	49.6746	1	0.995317	0.995
Actinomyces	r_Tb_Inn_vBMD	0.00187	0.038	0.961	2	0	0.00555353	0.328776	0	1	24.4296	75.5704	1	0.995462	0.995
Fusicatenibacter	r_Tb_Inn_vBMD	-0.00366	0.063	0.953	2	0	0.0125972	0.579545	0	1	33.0501	66.9499	1	0.995462	0.995
Dielma	r_Tb_Inn_vBMD	-0.000994	0.035	0.977	2	0	0.00367657	0.648954	0	1	36.0795	63.9205	1	0.995462	0.995
Pseudoflavonifractor	r_Tb_Inn_vBMD	0.00131	0.04	0.974	2	0	0.00792779	0.557814	0	1	16.9479	83.0521	1	0.995462	0.995
Phascolarctobacterium	r_Tb_Inn_vBMD	-0.00618	0.099	0.95	2	0	0.0302205	0.685503	0	1	36.0334	63.9666	1	0.995462	0.995
Haemophilus	t_CtBATA	-0.000401	0.071	0.996	2	0	0.0143591	0.51584	0	1	52.8013	47.1987	1	0.995502	0.996
Candidatus_Stoquefichus	r_Tot_vBMD	-0.000224	0.043	0.996	2	0	0.00733968	0.564762	0	1	22.9428	77.0572	1	0.995825	0.996
Prevotella_7	r_CtBATA	0.0221	0.15	0.883	2	0.0347614	0.0637372	0.0365255	77.1293	4.3724	48.7398	51.2602	1	0.996272	0.996
Barnesiella	r_CtBATA	0.016	0.175	0.927	2	0.0370608	0.086672	0.111712	60.4716	2.52983	48.8249	51.1751	1	0.996272	0.996
Desulfovibrio	r_CtBATA	0.00891	0.079	0.91	2	0	0.0176191	0.339825	0	1	51.413	48.587	1	0.996272	0.996
Hydrogenoanaerobacterium	r_CtBATA	-0.00415	0.056	0.941	2	0	0.0103518	0.915355	0	1	30.8002	69.1998	1	0.996272	0.996
Anaerostipes	r_CtBATA	-0.00193	0.059	0.974	2	0	0.0100788	0.874009	0	1	57.3977	42.6023	1	0.996272	0.996
Fusicatenibacter	r_CtBATA	-0.0188	0.137	0.891	2	0.0296253	0.0534971	0.0317566	78.3155	4.61159	47.5253	52.4747	1	0.996272	0.996
Dorea	r_CtBATA	0.000842	0.066	0.99	2	0	0.0134216	0.329447	0	1	35.6795	64.3205	1	0.996272	0.996
Lachnospiraceae_NK4A136_group	r_CtBATA	0.00341	0.064	0.958	2	0	0.0121102	0.758154	0	1	39.4483	60.5517	1	0.996272	0.996
Collinsella	r_CtBATA	0.0105	0.18	0.953	2	0.054847	0.0921415	0.011929	84.1807	6.32139	47.7083	52.2917	1	0.996272	0.996
Sutterella	r_CtBATA	-0.0185	0.237	0.938	2	0.0930038	0.159203	0.0164663	82.6159	5.75238	48.639	51.361	1	0.996272	0.996
Erysipelatoclostridium	r_CtBATA	-0.000646	0.138	0.996	2	0.0277725	0.0544809	0.0583671	72.0919	3.58319	45.9066	54.0934	1	0.996272	0.996
Ruminiclostridium_1	r_CtBATA	0.0106	0.064	0.868	2	0.00363975	0.0115619	0.179415	44.5203	1.80246	52.2974	47.7026	1	0.996272	0.996
Candidatus_Stoquefichus	r_CtBATA	-0.00202	0.043	0.963	2	0	0.00749906	0.340365	0	1	22.5084	77.4916	1	0.996272	0.996
Bilophila	t_Ct_Th	0.00734	0.079	0.926	2	0	0.0177569	0.389719	0	1	51.1979	48.8021	1	0.997393	0.997
Butyricicoccus	t_Ct_Th	-0.0111	0.131	0.932	2	0.0291588	0.0481996	0.00851184	85.5543	6.92249	50.1489	49.8511	1	0.997393	0.997
Tyzzerella	t_Ct_Th	-0.0162	0.149	0.914	2	0.0320041	0.0634612	0.0618617	71.32	3.48676	44.4377	55.5623	1	0.997393	0.997
Howardella	t_Ct_Th	-0.00358	0.037	0.922	2	0	0.00448532	0.750695	0	1	30.7775	69.2225	1	0.997393	0.997
Methanobrevibacter	t_Ct_Th	0.00256	0.075	0.973	2	0	0.0163312	0.680318	0	1	42.8466	57.1534	1	0.998311	0.998
Parabacteroides	t_Ct_Th	0.000538	0.07	0.994	2	4.85572e-05	0.0140972	0.316129	0.487118	1.0049	46.0056	53.9944	1	0.998311	0.998
Haemophilus	t_Ct_Th	0.00498	0.073	0.946	2	0	0.0152427	0.811455	0	1	52.8516	47.1484	1	0.998311	0.998
Hydrogenoanaerobacterium	t_Ct_Th	-0.000403	0.057	0.994	2	0	0.0110776	0.624214	0	1	29.8587	70.1413	1	0.998311	0.998
Lachnospiraceae_AC2044_group	t_Ct_Th	-0.00462	0.062	0.941	2	0.000923691	0.0113827	0.287852	11.4762	1.12964	40.9863	59.0137	1	0.998311	0.998
Collinsella	t_Ct_Th	0.000296	0.14	0.998	2	0.0282961	0.0559331	0.0608453	71.544	3.51419	45.478	54.522	1	0.998311	0.998
Turicibacter	t_Ct_Th	-0.00254	0.068	0.97	2	0	0.0159865	0.46316	0	1	28.9435	71.0565	1	0.998311	0.998
Cloacibacillus	r_Tb_vBMD	-0.000803	0.062	0.99	2	0.00206674	0.0109595	0.2429	26.6692	1.36368	46.2387	53.7613	1	0.998631	0.999
Cloacibacillus	r_Total_Area	0.000392	0.067	0.995	2	0	0.0135018	0.682427	0	1	37.5781	62.4219	1	0.999511	1
Phascolarctobacterium	r_Total_Area	-0.000434	0.17	0.998	2	0.0249793	0.0853932	0.191561	41.3687	1.70557	39.8144	60.1856	1	0.999511	1
Agathobacter	r_Total_Area	4.58e-05	0.075	1	2	0	0.0174638	0.555682	0	1	34.3738	65.6262	1	0.999511	1
Fournierella	t_Tb_Inn_vBMD	0.00029	0.058	0.996	2	0	0.0106988	0.751357	0	1	32.2717	67.7283	1	0.999982	1
Anaerofustis	t_Tb_Inn_vBMD	-5.49e-07	0.025	1	2	0	0.00203662	0.425383	0	1	30.0682	69.9318	1	0.999982	1

[truncated: 6 more sheets: S_Tab11_Species_FHS_MrOS_Metana, S_Tab12_Genera_FHS_Men_MrOS_Met, S_Tab13_Species_FHS_Men_MrOS_Me, S_Tab14_MetaCyc_ALL_FHS, S_Tab15_MetaCyc_MrOS, S_Tab16_MetaCyc_ALL_FHS_MrOS_Me]
